# Supplementary material for: Quantitative SUMO proteomics reveals the modulation of several PML nuclear body associated proteins and an anti-senescence function of UBC9
Source: Sci Rep. 2018 May 17;8:7754. doi: 10.1038/s41598-018-25150-z (PMC5958138; doi:10.1038/s41598-018-25150-z)
Supplement: Supplementary file 2 — Supplementary Dataset 1 [file 41598_2018_25150_MOESM2_ESM.xlsx]

## Sheet: Description
Supplementary Data 1: List of SUMO sites identified
	For Summary:
	Protein Name	Protein description of the leading Uniprot ID as defined from Uniprot/SwissProt Database
	Gene Name	Name of the gene coding for the leading protein
	Site	Position of the SUMOylation site on the leading protein

## Sheet: SUMO Sites Identified
Protein Name	Gene Name	Site
Nucleolar protein 56	NOP56	540
Class E basic helix-loop-helix protein 40	BHLHE40	279
Zinc finger protein 263	ZNF263	157
Zinc finger protein 646	ZNF646	1168
DNA-directed RNA polymerase I subunit RPA34	CD3EAP	314
U4/U6.U5 tri-snRNP-associated protein 1	SART1	141
U4/U6.U5 tri-snRNP-associated protein 1	SART1	147
Heterogeneous nuclear ribonucleoprotein R	HNRNPR	13
Unconventional myosin-Ib	MYO1B	287
Histone H2B type 1-C/E/F/G/I	HIST1H2BC	21
Histone H2B type 1-C/E/F/G/I	HIST1H2BC	117
Histone H2B type 1-C/E/F/G/I	HIST1H2BC	6
Core histone macro-H2A.1	H2AFY	167
Splicing factor 3B subunit 1	SF3B1	413
PR domain zinc finger protein 1	PRDM1	682
Ribosomal L1 domain-containing protein 1	RSL1D1	435
Protein Wiz	WIZ	1523
Prelamin-A/C	LMNA	420
Prelamin-A/C	LMNA	378
DNA-directed RNA polymerase III subunit RPC4	POLR3D	141
Heterogeneous nuclear ribonucleoproteins C1/C2	HNRNPC	231
Histone H2A type 1-J	HIST1H2AJ	96
Ubiquitin-60S ribosomal protein L40	UBA52	11
DNA topoisomerase 1	TOP1	148
DNA topoisomerase 1	TOP1	117
DNA topoisomerase 2-alpha	TOP2A	1240
Steroid hormone receptor ERR1	ESRRA	402
Histone H2A.x	H2AFX	135
Transcription factor jun-B	JUNB	240
Early growth response protein 1	EGR1	305
Lamin-B1	LMNB1	379
Filamin-A	FLNA	299
Protein PML	PML	160
Cleavage stimulation factor subunit 2	CSTF2	189
Zinc finger E-box-binding homeobox 1	ZEB1	493
Transcription factor ETV6	ETV6	11
Ran GTPase-activating protein 1	RANGAP1	524
60S ribosomal protein L27a	RPL27A	64
Heterogeneous nuclear ribonucleoprotein M	HNRNPM	145
Small ubiquitin-related modifier 3	SUMO3	11
Small ubiquitin-related modifier 3	SUMO3	41
Small ubiquitin-related modifier 3	SUMO3	32
PR domain zinc finger protein 15	PRDM15	883
Histone H2B type 1-D	HIST1H2BD	6
Actin, cytoplasmic 1	ACTB	113
Small ubiquitin-related modifier 2	SUMO2	11
Histone H4	HIST1H4A	13
Small ubiquitin-related modifier 1	SUMO1	7
Small ubiquitin-related modifier 1	SUMO1	37
SUMO-conjugating enzyme UBC9	UBE2I	49
Histone H3.2	HIST2H3A	80
Histone H3.2	HIST2H3A	24
Histone H3.2	HIST2H3A	28
Histone H3.2	HIST2H3A	57
Exosome component 10	EXOSC10	583
DNA repair protein complementing XP-C cells	XPC	89
DNA repair protein complementing XP-C cells	XPC	81
Transcription factor Sp3	SP3	249
Centromere protein C 1	CENPC1	273
Centromere protein C 1	CENPC1	534
Centromere protein C 1	CENPC1	180
Tumor suppressor p53-binding protein 1	TP53BP1	1434
Tumor suppressor p53-binding protein 1	TP53BP1	1563
Tumor suppressor p53-binding protein 1	TP53BP1	217
Zinc finger protein Rlf	RLF	1599
Transcription intermediary factor 1-beta	TRIM28	377
Transcription intermediary factor 1-beta	TRIM28	750
Transcription intermediary factor 1-beta	TRIM28	779
Transcription intermediary factor 1-beta	TRIM28	804
Transcription intermediary factor 1-beta	TRIM28	469
NGFI-A-binding protein 1	NAB1	480
NGFI-A-binding protein 1	NAB1	333
Serine/threonine-protein kinase PRP4 homolog	PRPF4B	117
Histone deacetylase 1	HDAC1	476
Spliceosome RNA helicase DDX39B	DDX39B	36
Scaffold attachment factor B2	SAFB2	293
Scaffold attachment factor B2	SAFB2	65
Scaffold attachment factor B2	SAFB2	517
Scaffold attachment factor B2	SAFB2	230
Scaffold attachment factor B2	SAFB2	252
WD repeat-containing protein 43	WDR43	75
Zinc finger MYND domain-containing protein 11	ZMYND11	312
Telomeric repeat-binding factor 2	TERF2	333
Nuclear factor interleukin-3-regulated protein	NFIL3	337
Nuclear factor interleukin-3-regulated protein	NFIL3	219
Zinc finger protein 827	ZNF827	673
Zinc finger protein 827	ZNF827	466
Zinc finger protein 827	ZNF827	597
Zinc finger protein 800	ZNF800	132
Zinc finger protein 800	ZNF800	409
AT-rich interactive domain-containing protein 4B	ARID4B	429
FLYWCH-type zinc finger-containing protein 1	FLYWCH1	392
Breast cancer metastasis-suppressor 1-like protein	BRMS1L	240
BEN domain-containing protein 3	BEND3	176
BEN domain-containing protein 3	BEND3	20
Zinc finger MYM-type protein 4	ZMYM4	273
Zinc finger MYM-type protein 4	ZMYM4	250
Homeobox-containing protein 1	HMBOX1	436
Polymerase I and transcript release factor	PTRF	161
Mis18-binding protein 1	MIS18BP1	899
Zinc finger protein 1 homolog	ZFP1	90
Protein polybromo-1	PBRM1	1398
Protein polybromo-1	PBRM1	1293
Protein polybromo-1	PBRM1	638
E3 ubiquitin-protein ligase DZIP3	DZIP3	805
E3 ubiquitin-protein ligase DZIP3	DZIP3	808
Zinc finger protein 444	ZNF444	8
Zinc finger and BTB domain-containing protein 2	ZBTB2	505
Zinc finger and BTB domain-containing protein 38	ZBTB38	977
Zinc finger and BTB domain-containing protein 38	ZBTB38	43
Zinc finger and BTB domain-containing protein 38	ZBTB38	145
Zinc finger and BTB domain-containing protein 38	ZBTB38	557
Zinc finger protein 280C	ZNF280C	75
Lysine-specific demethylase 2B	KDM2B	893
Sperm protein associated with the nucleus on the X chromosome C	SPANXC	11
Smad nuclear-interacting protein 1	SNIP1	30
Smad nuclear-interacting protein 1	SNIP1	108
SWI/SNF complex subunit SMARCC2	SMARCC2	704
Zinc finger protein 296	ZNF296	35
Ras-responsive element-binding protein 1	RREB1	885
Ras-responsive element-binding protein 1	RREB1	615
Cyclin-dependent kinase-like 2	CDKL2	71
Symplekin	SYMPK	361
Symplekin	SYMPK	483
Histone H2B type 1-H	HIST1H2BH	6
Lethal(3)malignant brain tumor-like protein 2	L3MBTL2	700
Janus kinase and microtubule-interacting protein 2	JAKMIP2	562
Zinc finger and BTB domain-containing protein 9	ZBTB9	286
Zinc finger protein 689	ZNF689	315
Molybdenum cofactor sulfurase	MOCOS	762
Molybdenum cofactor sulfurase	MOCOS	769
THO complex subunit 1	THOC1	595
THO complex subunit 1	THOC1	408
Zinc finger protein 462	ZNF462	20
E3 SUMO-protein ligase NSE2	NSMCE2	125
Remodeling and spacing factor 1	RSF1	425
Probable rRNA-processing protein EBP2	EBNA1BP2	218
Histone H2B type 1-M	HIST1H2BM	6
Myb-binding protein 1A	MYBBP1A	1100
TERF1-interacting nuclear factor 2	TINF2	341
TERF1-interacting nuclear factor 2	TINF2	353
Heterogeneous nuclear ribonucleoprotein U-like protein 1	HNRNPUL1	74
Heterogeneous nuclear ribonucleoprotein U-like protein 1	HNRNPUL1	99
B-cell lymphoma/leukemia 11B	BCL11B	520
B-cell lymphoma/leukemia 11B	BCL11B	816
Histone deacetylase complex subunit SAP130	SAP130	434
Bromodomain-containing protein 8	BRD8	554
B-cell lymphoma/leukemia 11A	BCL11A	799
Zinc finger protein 106	ZNF106	911
Zinc finger protein 106	ZNF106	1737
Zinc finger protein 106	ZNF106	1265
Zinc finger protein 106	ZNF106	1504
Pinin	PNN	157
Centromere protein H	CENPH	67
Zinc finger protein 644	ZNF644	1094
Zinc finger protein 644	ZNF644	1133
Zinc finger and BTB domain-containing protein 20	ZBTB20	257
Calcium-independent phospholipase A2-gamma	PNPLA8	694
Calcium-independent phospholipase A2-gamma	PNPLA8	699
SLAM family member 7	SLAMF7	280
H/ACA ribonucleoprotein complex subunit 2	NHP2	5
Telomeric repeat-binding factor 2-interacting protein 1	TERF2IP	212
Telomeric repeat-binding factor 2-interacting protein 1	TERF2IP	114
Telomeric repeat-binding factor 2-interacting protein 1	TERF2IP	240
Bcl-2-associated transcription factor 1	BCLAF1	578
Bcl-2-associated transcription factor 1	BCLAF1	829
Bcl-2-associated transcription factor 1	BCLAF1	674
SUMO-activating enzyme subunit 1	SAE1	195
Lysine-specific demethylase 5B	KDM5B	242
Lysine-specific demethylase 5B	KDM5B	278
Transcription factor 20	TCF20	1351
Transcription factor 20	TCF20	929
Zinc finger transcription factor Trps1	TRPS1	766
Methyl-CpG-binding domain protein 1	MBD1	489
Methyl-CpG-binding domain protein 1	MBD1	373
Methyl-CpG-binding domain protein 1	MBD1	391
Apoptotic chromatin condensation inducer in the nucleus	ACIN1	305
Protein kinase C-binding protein 1	ZMYND8	12
WD repeat-containing protein 3	WDR3	529
DNA-binding protein SATB2	SATB2	350
Zinc finger protein 148	ZNF148	356
Zinc finger and BTB domain-containing protein 1	ZBTB1	328
Nucleolar protein 58	NOP58	497
Nucleolar protein 58	NOP58	467
Nucleolar protein 58	NOP58	444
Transformation/transcription domain-associated protein	TRRAP	2525
MORC family CW-type zinc finger protein 3	MORC3	740
Small ubiquitin-related modifier 2	SUMO2	5
Zinc fingers and homeoboxes protein 1	ZHX1	454
Histone H2A type 2-B	HIST2H2AB	120
Probable ATP-dependent RNA helicase DDX5	DDX5	53
Protein FAM111B	FAM111B	5
Lethal(3)malignant brain tumor-like protein 2	L3MBTL2	675
DNA topoisomerase 1	TOP1	153
Transcription intermediary factor 1-beta	TRIM28	185
Polymerase I and transcript release factor	PTRF	165
Zinc finger protein 280C	ZNF280C	273
UPF0461 protein C5orf24	C5orf24	75
Nucleolar protein 58	NOP58	415
Putative oxidoreductase GLYR1	GLYR1	176
Sperm protein associated with the nucleus on the X chromosome C	SPANXC	3
Heterogeneous nuclear ribonucleoproteins C1/C2	HNRNPC	216
Scaffold attachment factor B2	SAFB2	395
Protein PML	PML	490
Centromere protein C 1	CENPC1	440
Nuclear autoantigen Sp-100	SP100	306
60S ribosomal protein L26	RPL26	136
Scaffold attachment factor B2	SAFB2	524
78 kDa glucose-regulated protein	HSPA5	352
Cyclin-L1	CCNL1	362
Bcl-2-associated transcription factor 1	BCLAF1	489
Ribosome biogenesis protein BRX1 homolog	BRIX1	322
Zinc finger and BTB domain-containing protein 1	ZBTB1	265
Small ubiquitin-related modifier 2	SUMO2	7
Nucleophosmin	NPM1	32
Zinc finger and BTB domain-containing protein 38	ZBTB38	758
Ribosome biogenesis protein BMS1 homolog	BMS1	810
Small ubiquitin-related modifier 3	SUMO3	5
Charged multivesicular body protein 4b	CHMP4B	207
Nuclear autoantigen Sp-100	SP100	300
Zinc finger protein 445	ZNF445	374
Transcription factor Maf	MAF	33
Nuclear autoantigen Sp-100	SP100	297
Histone H2B type 1-C/E/F/G/I	HIST1H2BC	12
Histone H2B type 1-D	HIST1H2BD	12
Histone H2B type 1-H	HIST1H2BH	12
Histone H2B type 1-N	HIST1H2BN	12
DNA topoisomerase 1	TOP1	151
Charged multivesicular body protein 4b	CHMP4B	206
Zinc finger protein 800	ZNF800	476
TERF1-interacting nuclear factor 2	TINF2	302
PH-interacting protein	PHIP	1470
Spermatogenesis-associated protein 24	SPATA24	186
Transcription factor MafK	MAFK	14
WD repeat-containing protein 5	WDR5	7
TERF1-interacting nuclear factor 2	TINF2	306
Heterogeneous nuclear ribonucleoproteins C1/C2	HNRNPC	230
Histone deacetylase complex subunit SAP18	SAP18	13
Centromere protein C 1	CENPC1	128
Cyclin-dependent kinase 11B	CDK11B	36
40S ribosomal protein S4, X isoform	RPS4X	230
Probable global transcription activator SNF2L1	SMARCA1	74
DNA-directed RNA polymerase I subunit RPA34	CD3EAP	270
Zinc finger MYND domain-containing protein 11	ZMYND11	353
