# Supplementary material for: Quantitative SUMO proteomics reveals the modulation of several PML nuclear body associated proteins and an anti-senescence function of UBC9
Source: Sci Rep. 2018 May 17;8:7754. doi: 10.1038/s41598-018-25150-z (PMC5958138; doi:10.1038/s41598-018-25150-z)
Supplement: Supplementary file 3 — Supplementary Dataset 2 [file 41598_2018_25150_MOESM3_ESM.xlsx]

## Sheet: Description
Supplementary Data 2: List of Senescence Regulated Proteins
	For Summary:
	List of Senescence Regulated	Based on a 5% FDR cutoff
	Protein Name	Protein description of the leading Uniprot ID as defined from Uniprot/SwissProt Database
	Gene Name	Name of the gene coding for the leading protein
	FC (Senescence/Control)	Fold change of protein abundance in the senescent cells over the control cells
	Quantified Proteome
	Protein Name	Protein description of the leading Uniprot ID as defined from Uniprot/SwissProt Database
	Gene Name	Name of the gene coding for the leading protein
	FC (Senescence/Control)	Fold change of protein abundance in the senescent cells over the control cells
	p-Value	p-value associated with the changes in protein abundance during senescence
	Significant	"+" indicates proteins that are regulated based on a permutation-based FDR of less than 5%, which are shown in the "List of Senescence Regulated" sheet

## Sheet: List of Senescence Regulated
Uniprot ID	Protein Name	Gene Name	p-Value	FC (Senescence/Control)
Q16831	Uridine phosphorylase 1	UPP1	0.000463285	13.2671
P53814-5	Smoothelin	SMTN	6.16902e-05	8.26175
P01112	GTPase HRas	HRAS	4.44686e-06	6.93814
Q92974-2	Rho guanine nucleotide exchange factor 2	ARHGEF2	0.00184139	4.73669
P35754	Glutaredoxin-1	GLRX	7.99352e-05	4.03167
Q00765	Receptor expression-enhancing protein 5	REEP5	0.00231323	2.79226
P26038	Moesin	MSN	0.000269637	2.27559
Q9Y3E5	Peptidyl-tRNA hydrolase 2, mitochondrial	PTRH2	0.00190067	2.1395
Q10713	Mitochondrial-processing peptidase subunit alpha	PMPCA	0.00169934	2.09422
Q99653	Calcineurin B homologous protein 1	CHP1	0.000134417	2.05103
P62495	Eukaryotic peptide chain release factor subunit 1	ETF1	0.00162358	1.94324
Q7L0Y3	Mitochondrial ribonuclease P protein 1	TRMT10C	0.000552249	1.89974
Q14764	Major vault protein	MVP	0.00105201	1.89103
P15151-3	Poliovirus receptor	PVR	0.000995396	1.66715
Q9Y4P3	Transducin beta-like protein 2	TBL2	0.00142551	1.58741
Q13823	Nucleolar GTP-binding protein 2	GNL2	0.00243637	1.51686
P49959	Double-strand break repair protein MRE11A	MRE11A	0.00217031	0.699224
Q07065	Cytoskeleton-associated protein 4	CKAP4	2.16204e-05	0.659931
Q9NVA2	Septin-11	SEPT11	0.00257674	0.644607
Q9BWF3	RNA-binding protein 4	RBM4	0.00179049	0.636657
Q01082	Spectrin beta chain, non-erythrocytic 1	SPTBN1	0.000414674	0.618829
O60716-5	Catenin delta-1	CTNND1	0.00133828	0.611236
P08621	U1 small nuclear ribonucleoprotein 70 kDa	SNRNP70	0.000459973	0.588317
Q14160-3	Protein scribble homolog	SCRIB	0.000240863	0.581779
P35222	Catenin beta-1	CTNNB1	0.00247946	0.570659
Q29RF7	Sister chromatid cohesion protein PDS5 homolog A	PDS5A	0.00250193	0.552444
Q13813	Spectrin alpha chain, non-erythrocytic 1	SPTAN1	0.000243697	0.545099
Q96T23-2	Remodeling and spacing factor 1	RSF1	0.00178271	0.535164
P42166	Lamina-associated polypeptide 2, isoform alpha	TMPO	0.000260112	0.52404
Q9UQE7	Structural maintenance of chromosomes protein 3	SMC3	0.00114378	0.521216
O15031	Plexin-B2	PLXNB2	0.00124767	0.497974
P35659	Protein DEK	DEK	6.25627e-05	0.497072
P35221	Catenin alpha-1	CTNNA1	4.9136e-05	0.496969
P07305	Histone H1.0	H1F0	0.00137421	0.486847
Q5SSJ5	Heterochromatin protein 1-binding protein 3	HP1BP3	0.00155416	0.486363
P09429	High mobility group protein B1	HMGB1	0.00255553	0.483012
Q8WUF5	RelA-associated inhibitor	PPP1R13L	0.00119827	0.477332
P26006	Integrin alpha-3	ITGA3	0.000265049	0.464338
Q9UIG0-2	Tyrosine-protein kinase BAZ1B	BAZ1B	0.000378702	0.45559
O95239	Chromosome-associated kinesin KIF4A	KIF4A	0.000180679	0.453833
Q15021	Condensin complex subunit 1	NCAPD2	0.000842463	0.435414
Q14683	Structural maintenance of chromosomes protein 1A	SMC1A	2.65552e-05	0.428145
Q9NUL3-2	Double-stranded RNA-binding protein Staufen homolog 2	STAU2	7.0261e-05	0.408738
O76024	Wolframin	WFS1	0.000849164	0.402767
P35251-2	Replication factor C subunit 1	RFC1	0.000716745	0.401433
Q9UKS6	Protein kinase C and casein kinase substrate in neurons protein 3	PACSIN3	0.000368631	0.38496
P42167	Lamina-associated polypeptide 2, isoforms beta/gamma	TMPO	0.000717146	0.361054
P20700	Lamin-B1	LMNB1	3.24798e-05	0.340526
Q92522	Histone H1x	H1FX	0.000152252	0.339075
P10412	Histone H1.4	HIST1H1E	0.00126403	0.315906
P17480	Nucleolar transcription factor 1	UBTF	0.000174677	0.313175
O75475	PC4 and SFRS1-interacting protein	PSIP1	1.39565e-06	0.310781
Q8N8S7-2	Protein enabled homolog	ENAH	2.30275e-05	0.303816
P16403	Histone H1.2	HIST1H1C	0.000742195	0.298386
Q14980	Nuclear mitotic apparatus protein 1	NUMA1	0.000915088	0.289873
Q8NFZ8	Cell adhesion molecule 4	CADM4	0.000606761	0.261172
O15347	High mobility group protein B3	HMGB3	0.00104588	0.256857
Q13308	Inactive tyrosine-protein kinase 7	PTK7	0.000170618	0.245433
P26583	High mobility group protein B2	HMGB2	3.54388e-05	0.222377
Q9NZU5	LIM and cysteine-rich domains protein 1	LMCD1	0.00123647	0.214274
Q07954	Prolow-density lipoprotein receptor-related protein 1	LRP1	0.000521598	0.19375
Q9Y2J2-2	Band 4.1-like protein 3	EPB41L3	0.00222043	0.191974
Q02539	Histone H1.1	HIST1H1A	0.000161329	0.137533
P46939	Utrophin	UTRN	0.000317284	0.115304
Q8WX93-3	Palladin	PALLD	0.000473193	0.0939697

## Sheet: Quantified Proteome
Protein Name	Gene Name	FC (Senescence/Control)	p-Value	Significant
Uridine phosphorylase 1	UPP1	13.2671	0.000463285	+
Smoothelin	SMTN	8.26175	6.16902e-05	+
GTPase HRas	HRAS	6.93814	4.44686e-06	+
Rho guanine nucleotide exchange factor 2	ARHGEF2	4.73669	0.00184139	+
Glutaredoxin-1	GLRX	4.03167	7.99352e-05	+
Receptor expression-enhancing protein 5	REEP5	2.79226	0.00231323	+
Moesin	MSN	2.27559	0.000269637	+
Peptidyl-tRNA hydrolase 2, mitochondrial	PTRH2	2.1395	0.00190067	+
Mitochondrial-processing peptidase subunit alpha	PMPCA	2.09422	0.00169934	+
Calcineurin B homologous protein 1	CHP1	2.05103	0.000134417	+
Eukaryotic peptide chain release factor subunit 1	ETF1	1.94324	0.00162358	+
Mitochondrial ribonuclease P protein 1	TRMT10C	1.89974	0.000552249	+
Major vault protein	MVP	1.89103	0.00105201	+
Poliovirus receptor	PVR	1.66715	0.000995396	+
Transducin beta-like protein 2	TBL2	1.58741	0.00142551	+
Nucleolar GTP-binding protein 2	GNL2	1.51686	0.00243637	+
Double-strand break repair protein MRE11A	MRE11A	0.699224	0.00217031	+
Cytoskeleton-associated protein 4	CKAP4	0.659931	2.16204e-05	+
Septin-11	SEPT11	0.644607	0.00257674	+
RNA-binding protein 4	RBM4	0.636657	0.00179049	+
Spectrin beta chain, non-erythrocytic 1	SPTBN1	0.618829	0.000414674	+
Catenin delta-1	CTNND1	0.611236	0.00133828	+
U1 small nuclear ribonucleoprotein 70 kDa	SNRNP70	0.588317	0.000459973	+
Protein scribble homolog	SCRIB	0.581779	0.000240863	+
Catenin beta-1	CTNNB1	0.570659	0.00247946	+
Sister chromatid cohesion protein PDS5 homolog A	PDS5A	0.552444	0.00250193	+
Spectrin alpha chain, non-erythrocytic 1	SPTAN1	0.545099	0.000243697	+
Remodeling and spacing factor 1	RSF1	0.535164	0.00178271	+
Lamina-associated polypeptide 2, isoform alpha	TMPO	0.52404	0.000260112	+
Structural maintenance of chromosomes protein 3	SMC3	0.521216	0.00114378	+
Plexin-B2	PLXNB2	0.497974	0.00124767	+
Protein DEK	DEK	0.497072	6.25627e-05	+
Catenin alpha-1	CTNNA1	0.496969	4.9136e-05	+
Histone H1.0	H1F0	0.486847	0.00137421	+
Heterochromatin protein 1-binding protein 3	HP1BP3	0.486363	0.00155416	+
High mobility group protein B1	HMGB1	0.483012	0.00255553	+
RelA-associated inhibitor	PPP1R13L	0.477332	0.00119827	+
Integrin alpha-3	ITGA3	0.464338	0.000265049	+
Tyrosine-protein kinase BAZ1B	BAZ1B	0.45559	0.000378702	+
Chromosome-associated kinesin KIF4A	KIF4A	0.453833	0.000180679	+
Condensin complex subunit 1	NCAPD2	0.435414	0.000842463	+
Structural maintenance of chromosomes protein 1A	SMC1A	0.428145	2.65552e-05	+
Double-stranded RNA-binding protein Staufen homolog 2	STAU2	0.408738	7.0261e-05	+
Wolframin	WFS1	0.402767	0.000849164	+
Replication factor C subunit 1	RFC1	0.401433	0.000716745	+
Protein kinase C and casein kinase substrate in neurons protein 3	PACSIN3	0.38496	0.000368631	+
Lamina-associated polypeptide 2, isoforms beta/gamma	TMPO	0.361054	0.000717146	+
Lamin-B1	LMNB1	0.340526	3.24798e-05	+
Histone H1x	H1FX	0.339075	0.000152252	+
Histone H1.4	HIST1H1E	0.315906	0.00126403	+
Nucleolar transcription factor 1	UBTF	0.313175	0.000174677	+
PC4 and SFRS1-interacting protein	PSIP1	0.310781	1.39565e-06	+
Protein enabled homolog	ENAH	0.303816	2.30275e-05	+
Histone H1.2	HIST1H1C	0.298386	0.000742195	+
Nuclear mitotic apparatus protein 1	NUMA1	0.289873	0.000915088	+
Cell adhesion molecule 4	CADM4	0.261172	0.000606761	+
High mobility group protein B3	HMGB3	0.256857	0.00104588	+
Inactive tyrosine-protein kinase 7	PTK7	0.245433	0.000170618	+
High mobility group protein B2	HMGB2	0.222377	3.54388e-05	+
LIM and cysteine-rich domains protein 1	LMCD1	0.214274	0.00123647	+
Prolow-density lipoprotein receptor-related protein 1	LRP1	0.19375	0.000521598	+
Band 4.1-like protein 3	EPB41L3	0.191974	0.00222043	+
Histone H1.1	HIST1H1A	0.137533	0.000161329	+
Utrophin	UTRN	0.115304	0.000317284	+
Palladin	PALLD	0.0939697	0.000473193	+
SH3 and PX domain-containing protein 2B	SH3PXD2B	1.27737	0.113613
Structural maintenance of chromosomes flexible hinge domain-containing protein 1	SMCHD1	0.753297	0.480642
Protein FAM195B	FAM195B	0.802609	0.37529
Alkyldihydroxyacetonephosphate synthase, peroxisomal	AGPS	0.640563	0.179789
Kinesin-like protein KIF2A	KIF2A	0.74437	0.405865
ATP-dependent RNA helicase DDX39A	DDX39A	0.801604	0.376594
Unconventional myosin-Ic	MYO1C	0.707904	0.212148
Synaptosomal-associated protein 23	SNAP23	0.842704	0.47948
AH receptor-interacting protein	AIP	1.43105	0.504553
NADH dehydrogenase [ubiquinone] iron-sulfur protein 8, mitochondrial	NDUFS8	0.773961	0.396597
26S proteasome non-ATPase regulatory subunit 11	PSMD11	1.86385	0.407867
26S proteasome non-ATPase regulatory subunit 12	PSMD12	1.38442	0.230405
26S proteasome non-ATPase regulatory subunit 9	PSMD9	0.808009	0.713382
Membrane-associated progesterone receptor component 1	PGRMC1	0.619875	0.00392684
Chloride intracellular channel protein 1	CLIC1	1.72693	0.172023
Eukaryotic translation initiation factor 3 subunit F	EIF3F	1.66796	0.103543
Pyruvate dehydrogenase protein X component, mitochondrial	PDHX	1.26788	0.0548841
Importin-5	IPO5	1.23334	0.609848
Histone deacetylase complex subunit SAP18	SAP18	0.637693	0.0107598
Dynamin-1-like protein	DNM1L	1.06935	0.8978
Golgi integral membrane protein 4	GOLIM4	0.777383	0.186882
Procollagen-lysine,2-oxoglutarate 5-dioxygenase 2	PLOD2	1.43567	0.214892
High mobility group nucleosome-binding domain-containing protein 4	HMGN4	0.773765	0.496543
26S proteasome non-ATPase regulatory subunit 14	PSMD14	2.05224	0.0759939
Pescadillo homolog	PES1	1.56719	0.101028
Syntenin-1	SDCBP	1.16158	0.480609
U3 small nucleolar ribonucleoprotein protein MPP10	MPHOSPH10	1.01382	0.959188
Nucleolar protein 56	NOP56	1.14059	0.698294
ATP-dependent RNA helicase DDX3X	DDX3X	1.05958	0.855411
Podocalyxin	PODXL	0.469287	0.0426136
Protein CYR61	CYR61	0.989053	0.932409
AT-rich interactive domain-containing protein 1A	ARID1A	0.530021	0.0102327
Cytochrome c oxidase subunit 7A-related protein, mitochondrial	COX7A2L	0.824741	0.636683
Citron Rho-interacting kinase	CIT	0.563497	0.0157201
Actin-binding LIM protein 1	ABLIM1	0.0950658	0.0049826
Chromodomain-helicase-DNA-binding protein 1	CHD1	1.11469	0.864205
Programmed cell death protein 5	PDCD5	1.54027	0.330673
Na(+)/H(+) exchange regulatory cofactor NHE-RF1	SLC9A3R1	0.71362	0.337967
Transcription elongation regulator 1	TCERG1	0.551829	0.0492299
Kinetochore protein NDC80 homolog	NDC80	0.330957	0.0123547
Proteasome subunit alpha type-7	PSMA7	1.31316	0.636805
Secretory carrier-associated membrane protein 3	SCAMP3	1.25714	0.0500171
Myosin regulatory light chain 12A	MYL12A	0.671231	0.317019
Hepatocyte growth factor-regulated tyrosine kinase substrate	HGS	1.39139	0.0788728
Protein phosphatase 1 regulatory subunit 12A	PPP1R12A	0.72707	0.119127
Heterogeneous nuclear ribonucleoprotein D-like	HNRPDL	0.742332	0.125691
Exportin-1	XPO1	1.12113	0.804144
Protein transport protein Sec16A	SEC16A	0.822952	0.0592166
U2 snRNP-associated SURP motif-containing protein	U2SURP	0.749612	0.207568
Secretory carrier-associated membrane protein 2	SCAMP2	0.896716	0.771603
Actin-related protein 2/3 complex subunit 1B	ARPC1B	1.89407	0.192686
Actin-related protein 2/3 complex subunit 2	ARPC2	1.259	0.607112
Actin-related protein 2/3 complex subunit 3	ARPC3	1.38452	0.469204
DNA-directed RNA polymerases I and III subunit RPAC1	POLR1C	1.33677	0.0149106
Membrane-associated progesterone receptor component 2	PGRMC2	0.529025	0.0151752
Prefoldin subunit 6	PFDN6	2.24417	0.221469
WD repeat-containing protein 46	WDR46	1.15547	0.336574
NF-kappa-B-repressing factor	NKRF	1.05273	0.614479
Zinc finger protein 185	ZNF185	1.31114	0.0684604
Protein phosphatase 1G	PPM1G	1.97364	0.33715
Eukaryotic translation initiation factor 3 subunit D	EIF3D	1.89179	0.11715
Eukaryotic translation initiation factor 3 subunit H	EIF3H	1.97161	0.116031
Syntaxin-7	STX7	1.15742	0.67184
DNA-directed RNA polymerase I subunit RPA34	CD3EAP	0.756214	0.256668
Prolyl 4-hydroxylase subunit alpha-2	P4HA2	0.429281	0.0192702
Melanoma-associated antigen B2	MAGEB2	0.943704	0.869785
Actin-related protein 2/3 complex subunit 5	ARPC5	0.883726	0.787656
Putative pre-mRNA-splicing factor ATP-dependent RNA helicase DHX15	DHX15	0.934507	0.950886
mRNA cap guanine-N7 methyltransferase	RNMT	1.19268	0.530604
U4/U6 small nuclear ribonucleoprotein Prp4	PRPF4	0.946153	0.853869
D-3-phosphoglycerate dehydrogenase	PHGDH	0.806502	0.553589
Cytoplasmic dynein 1 light intermediate chain 2	DYNC1LI2	0.955124	0.827139
26S proteasome non-ATPase regulatory subunit 3	PSMD3	1.19464	0.751322
Centromere/kinetochore protein zw10 homolog	ZW10	0.769084	0.162371
U4/U6.U5 tri-snRNP-associated protein 1	SART1	0.655719	0.330858
Heterogeneous nuclear ribonucleoprotein R	HNRNPR	0.739731	0.171684
U4/U6 small nuclear ribonucleoprotein Prp3	PRPF3	1.35784	0.384866
Band 4.1-like protein 2	EPB41L2	0.779174	0.394634
Density-regulated protein	DENR	0.947799	0.852056
Mitochondrial import inner membrane translocase subunit TIM44	TIMM44	1.27784	0.0484571
Pleiotropic regulator 1	PLRG1	1.17594	0.86966
NADH dehydrogenase [ubiquinone] 1 alpha subcomplex subunit 2	NDUFA2	0.886648	0.691184
Mitotic checkpoint protein BUB3	BUB3	0.892531	0.863152
Alpha-actinin-4	ACTN4	0.998134	0.992128
Asparagine--tRNA ligase, cytoplasmic	NARS	1.65007	0.389476
Unconventional myosin-Ib	MYO1B	1.51852	0.197721
U3 small nucleolar RNA-interacting protein 2	RRP9	1.24195	0.323249
A-kinase anchor protein 8	AKAP8	0.875545	0.259934
Isocitrate dehydrogenase [NAD] subunit beta, mitochondrial	IDH3B	1.83329	0.0829724
Calumenin	CALU	0.947386	0.639507
NADH dehydrogenase [ubiquinone] iron-sulfur protein 5	NDUFS5	0.962025	0.834422
Double-strand-break repair protein rad21 homolog	RAD21	0.396606	0.0311234
Mitochondrial import inner membrane translocase subunit Tim8 A	TIMM8A	1.85487	0.185349
Putative pre-mRNA-splicing factor ATP-dependent RNA helicase DHX16	DHX16	0.896947	0.596225
SWI/SNF-related matrix-associated actin-dependent regulator of chromatin subfamily A member 5	SMARCA5	0.591044	0.0603272
Dynamin-like 120 kDa protein, mitochondrial	OPA1	1.5722	0.260343
Heterogeneous nuclear ribonucleoprotein Q	SYNCRIP	0.924165	0.774281
Procollagen-lysine,2-oxoglutarate 5-dioxygenase 3	PLOD3	1.05983	0.806785
Perilipin-3	PLIN3	1.88297	0.0707556
UDP-glucose 6-dehydrogenase	UGDH	1.10751	0.639395
Protein-tyrosine sulfotransferase 2	TPST2	0.790231	0.289184
General vesicular transport factor p115	USO1	1.95024	0.205535
Polyglutamine-binding protein 1	PQBP1	0.620432	0.00647621
PRA1 family protein 2	PRAF2	1.18625	0.579295
H/ACA ribonucleoprotein complex subunit 4	DKC1	1.00015	0.999371
Eukaryotic translation initiation factor 5B	EIF5B	1.19674	0.4087
Endothelial differentiation-related factor 1	EDF1	0.763053	0.168529
DnaJ homolog subfamily A member 2	DNAJA2	1.2082	0.425368
Bromodomain-containing protein 4	BRD4	0.664393	0.0927203
WD repeat-containing protein 1	WDR1	1.56257	0.53576
Copine-3	CPNE3	1.45427	0.150883
Huntingtin-interacting protein 1-related protein	HIP1R	1.09672	0.785428
Zinc finger CCCH domain-containing protein 11A	ZC3H11A	0.795975	0.265435
V-type proton ATPase subunit G 1	ATP6V1G1	1.29441	0.732136
Core histone macro-H2A.1	H2AFY	0.788903	0.380179
Filamin-B	FLNB	0.922615	0.917385
NADH dehydrogenase [ubiquinone] iron-sulfur protein 6, mitochondrial	NDUFS6	0.735577	0.3708
Peroxisomal membrane protein PEX14	PEX14	0.790473	0.153917
Citrate synthase, mitochondrial	CS	1.2007	0.60633
Vesicle-trafficking protein SEC22b	SEC22B	2.23607	0.0186515
Pre-mRNA-processing factor 40 homolog A	PRPF40A	0.831878	0.198544
Mitochondrial-processing peptidase subunit beta	PMPCB	1.66841	0.0187599
Erlin-1	ERLIN1	0.907457	0.236309
NADH dehydrogenase [ubiquinone] iron-sulfur protein 3, mitochondrial	NDUFS3	1.09128	0.755341
Serine/arginine-rich splicing factor 10	SRSF10	0.797825	0.363089
KH domain-containing, RNA-binding, signal transduction-associated protein 3	KHDRBS3	1.2612	0.469754
Barrier-to-autointegration factor	BANF1	0.676054	0.0856752
Splicing factor 3B subunit 1	SF3B1	0.71128	0.0646076
Cold shock domain-containing protein E1	CSDE1	1.63431	0.245063
Nucleoplasmin-3	NPM3	1.02732	0.94825
GTPase Era, mitochondrial	ERAL1	1.25877	0.31598
U5 small nuclear ribonucleoprotein 200 kDa helicase	SNRNP200	0.744176	0.212192
Surfeit locus protein 6	SURF6	1.55044	0.330875
Small subunit processome component 20 homolog	UTP20	1.34186	0.252416
Cartilage-associated protein	CRTAP	0.924464	0.707144
Eukaryotic translation initiation factor 3 subunit G	EIF3G	1.30832	0.584648
Eukaryotic translation initiation factor 3 subunit J	EIF3J	1.04275	0.880416
CAAX prenyl protease 1 homolog	ZMPSTE24	1.2007	0.727497
Isocitrate dehydrogenase [NADP] cytoplasmic	IDH1	2.01601	0.437627
Signal transducing adapter molecule 2	STAM2	0.920676	0.804446
Pre-mRNA-splicing factor SPF27	BCAS2	0.847917	0.525318
Dynactin subunit 3	DCTN3	0.883829	0.78044
DnaJ homolog subfamily C member 8	DNAJC8	0.69751	0.350529
ATP synthase subunit d, mitochondrial	ATP5H	0.761292	0.198073
Flotillin-1	FLOT1	0.460529	0.110044
ATP synthase subunit g, mitochondrial	ATP5L	0.899672	0.829157
Ribosomal L1 domain-containing protein 1	RSL1D1	1.11668	0.51411
ATP-dependent Clp protease ATP-binding subunit clpX-like, mitochondrial	CLPX	1.01431	0.932653
Signal recognition particle subunit SRP72	SRP72	1.8575	0.392674
Metastasis-associated protein MTA2	MTA2	0.692556	0.373029
Serine/threonine-protein kinase 10	STK10	4.04041	0.0196993
Mitochondrial import receptor subunit TOM70	TOMM70A	1.13313	0.658959
TOX high mobility group box family member 4	TOX4	0.799463	0.487051
E3 UFM1-protein ligase 1	UFL1	0.695682	0.164413
Pre-mRNA-processing factor 6	PRPF6	0.802792	0.173986
Glutaminase kidney isoform, mitochondrial	GLS	1.09517	0.779171
Protein transport protein Sec31A	SEC31A	1.08172	0.893477
NADH dehydrogenase [ubiquinone] 1 beta subcomplex subunit 4	NDUFB4	1.03395	0.831272
NADH dehydrogenase [ubiquinone] 1 alpha subcomplex subunit 7	NDUFA7	0.82229	0.340619
LETM1 and EF-hand domain-containing protein 1, mitochondrial	LETM1	1.07561	0.588493
Luc7-like protein 3	LUC7L3	0.656881	0.329112
Vesicle-associated membrane protein-associated protein B/C	VAPB	0.912583	0.641888
NADH dehydrogenase [ubiquinone] 1 alpha subcomplex subunit 10, mitochondrial	NDUFA10	1.33285	0.289752
Structural maintenance of chromosomes protein 2	SMC2	0.442483	0.00345921
Acyl-protein thioesterase 2	LYPLA2	1.79048	0.0794512
Importin-7	IPO7	1.2238	0.212374
CD2 antigen cytoplasmic tail-binding protein 2	CD2BP2	0.95998	0.860836
Activator of 90 kDa heat shock protein ATPase homolog 1	AHSA1	2.26499	0.0242629
Ribosome biogenesis protein NSA2 homolog	NSA2	1.09913	0.601591
Persulfide dioxygenase ETHE1, mitochondrial	ETHE1	1.29064	0.0325878
Long-chain-fatty-acid--CoA ligase 3	ACSL3	1.06602	0.879566
Synaptosomal-associated protein 29	SNAP29	1.08218	0.747217
AP-2 complex subunit alpha-1	AP2A1	1.06768	0.829666
Double-stranded RNA-binding protein Staufen homolog 1	STAU1	1.0512	0.665127
BAG family molecular chaperone regulator 2	BAG2	0.89707	0.729969
BAG family molecular chaperone regulator 3	BAG3	1.61389	0.0230226
Mitogen-activated protein kinase kinase kinase kinase 4	MAP4K4	2.29152	0.0171748
Apoptosis-inducing factor 1, mitochondrial	AIFM1	1.12961	0.476162
Fatty acid desaturase 2	FADS2	0.876938	0.819791
NADH dehydrogenase [ubiquinone] 1 beta subcomplex subunit 10	NDUFB10	0.779495	0.375681
Cleft lip and palate transmembrane protein 1	CLPTM1	0.757229	0.66678
Mitochondrial import receptor subunit TOM40 homolog	TOMM40	2.32683	0.173604
Serine/threonine-protein kinase PAK 4	PAK4	1.21841	0.660122
Cytochrome b5	CYB5A	0.570522	0.12575
L-lactate dehydrogenase A chain	LDHA	1.33343	0.756523
Glutamate dehydrogenase 1, mitochondrial	GLUD1	1.30137	0.299891
NADH-cytochrome b5 reductase 3	CYB5R3	1.1981	0.734659
Cytochrome c oxidase subunit 2	MT-CO2	1.45724	0.263166
Superoxide dismutase [Cu-Zn]	SOD1	1.73963	0.444275
Aspartate aminotransferase, mitochondrial	GOT2	1.63279	0.111497
Phosphoglycerate kinase 1	PGK1	1.38604	0.51941
HLA class I histocompatibility antigen, A-2 alpha chain	HLA-A	0.62464	0.222322
Prelamin-A/C	LMNA	0.62571	0.0535384
Transferrin receptor protein 1	TFRC	1.21264	0.625839
Fructose-bisphosphate aldolase A	ALDOA	2.146	0.261116
Annexin A1	ANXA1	1.09714	0.779424
Major prion protein	PRNP	1.46618	0.411357
Glyceraldehyde-3-phosphate dehydrogenase	GAPDH	1.55887	0.460002
Calpain small subunit 1	CAPNS1	1.01989	0.97331
Heat shock protein beta-1	HSPB1	0.877808	0.794307
Dolichyl-diphosphooligosaccharide--protein glycosyltransferase subunit 1	RPN1	0.786138	0.0176933
Dolichyl-diphosphooligosaccharide--protein glycosyltransferase subunit 2	RPN2	1.66138	0.0748568
Guanine nucleotide-binding protein G(i) subunit alpha-2	GNAI2	0.885596	0.666492
Sodium/potassium-transporting ATPase subunit alpha-1	ATP1A1	1.19109	0.541525
Sodium/potassium-transporting ATPase subunit beta-1	ATP1B1	0.93848	0.861631
Aldehyde dehydrogenase, mitochondrial	ALDH2	1.57891	0.059971
Non-histone chromosomal protein HMG-14	HMGN1	0.745264	0.640788
ADP/ATP translocase 2	SLC25A5	1.18063	0.745689
Eukaryotic translation initiation factor 2 subunit 1	EIF2S1	1.15089	0.489268
Non-histone chromosomal protein HMG-17	HMGN2	0.441374	0.00422025
60S acidic ribosomal protein P1	RPLP1	0.606079	0.362075
60S acidic ribosomal protein P2	RPLP2	1.39746	0.137359
60S acidic ribosomal protein P0	RPLP0	1.13641	0.800982
Lupus La protein	SSB	2.13161	0.108705
Integrin beta-1	ITGB1	0.81266	0.371947
Keratin, type I cytoskeletal 18	KRT18	0.717082	0.112793
Gelsolin	GSN	1.11751	0.594198
Prothymosin alpha	PTMA	1.20557	0.765119
Cyclin-dependent kinase 1	CDK1	0.700739	0.431496
ATP synthase subunit beta, mitochondrial	ATP5B	0.928766	0.861912
Eukaryotic translation initiation factor 4E	EIF4E	1.04949	0.91173
Alpha-enolase	ENO1	2.2665	0.0858043
Glucose-6-phosphate isomerase	GPI	4.29289	0.301665
Nucleophosmin	NPM1	1.18384	0.641435
Tropomyosin alpha-3 chain	TPM3	1.23581	0.767172
Integrin alpha-V	ITGAV	0.38853	0.00585295
L-lactate dehydrogenase B chain	LDHB	1.69361	0.387794
Protein disulfide-isomerase	P4HB	0.997799	0.980833
Annexin A2	ANXA2	1.47124	0.0937205
Calpain-1 catalytic subunit	CAPN1	1.41379	0.165256
Tubulin beta chain	TUBB	0.898149	0.81781
Proactivator polypeptide	PSAP	1.14555	0.67656
Profilin-1	PFN1	1.26563	0.688415
Bifunctional glutamate/proline--tRNA ligase	EPRS	1.28469	0.667623
Cathepsin B	CTSB	1.7281	0.177297
Heat shock protein HSP 90-alpha	HSP90AA1	1.23465	0.679661
Heterogeneous nuclear ribonucleoproteins C1/C2	HNRNPC	0.768027	0.166073
Cytochrome b-c1 complex subunit 6, mitochondrial	UQCRH	1.1631	0.742789
Tyrosine-protein kinase Yes	YES1	0.999947	0.999784
Fumarate hydratase, mitochondrial	FH	0.939787	0.86988
Heat shock 70 kDa protein 1A/1B	HSPA1A	0.657289	0.0833054
Annexin A6	ANXA6	2.20493	0.0157291
Rho-related GTP-binding protein RhoC	RHOC	1.21947	0.476933
4F2 cell-surface antigen heavy chain	SLC3A2	1.33702	0.411052
Heat shock protein HSP 90-beta	HSP90AB1	1.60152	0.498761
Signal recognition particle receptor subunit alpha	SRPR	1.3306	0.382906
Asparagine synthetase [glutamine-hydrolyzing]	ASNS	1.93622	0.221366
Pyruvate dehydrogenase E1 component subunit alpha, somatic form, mitochondrial	PDHA1	0.954113	0.857398
Cytochrome c1, heme protein, mitochondrial	CYC1	1.41017	0.511915
Myosin light chain 3	MYL3	0.709984	0.34666
Integrin alpha-5	ITGA5	2.12646	0.0450792
Vimentin	VIM	1.41983	0.0725738
40S ribosomal protein S17-like	RPS17L	0.997109	0.98722
Guanine nucleotide-binding protein G(k) subunit alpha	GNAI3	0.824998	0.507658
Annexin A5	ANXA5	1.97297	0.260057
40S ribosomal protein SA	RPSA	1.50184	0.197584
U1 small nuclear ribonucleoprotein A	SNRPA	1.18311	0.627585
3-ketoacyl-CoA thiolase, peroxisomal	ACAA1	0.92676	0.83438
Signal recognition particle 19 kDa protein	SRP19	1.14651	0.643339
U1 small nuclear ribonucleoprotein C	SNRPC	0.741596	0.143632
Galectin-1	LGALS1	1.06547	0.797257
SPARC	SPARC	0.348527	0.125406
Clathrin light chain A	CLTA	0.912335	0.755852
Clathrin light chain B	CLTB	1.16906	0.641217
2,3-cyclic-nucleotide 3-phosphodiesterase	CNP	0.476009	0.0102038
Dihydrolipoyl dehydrogenase, mitochondrial	DLD	1.19144	0.546114
Heterogeneous nuclear ribonucleoprotein A1	HNRNPA1	0.764457	0.35821
U2 small nuclear ribonucleoprotein A	SNRPA1	1.04209	0.911381
Cytochrome c oxidase subunit 6C	COX6C	0.833215	0.510318
Poly [ADP-ribose] polymerase 1	PARP1	0.734631	0.00924042
Histone H2A.V	H2AFV	0.498848	0.0394986
Histone H2A type 1-J	HIST1H2AJ	0.612361	0.481301
Ras-related protein R-Ras	RRAS	0.741969	0.195762
Dihydrolipoyllysine-residue acetyltransferase component of pyruvate dehydrogenase complex, mitochondrial	DLAT	0.985281	0.960478
Cytochrome c oxidase subunit 5B, mitochondrial	COX5B	0.826459	0.429421
60 kDa heat shock protein, mitochondrial	HSPD1	1.10886	0.774644
78 kDa glucose-regulated protein	HSPA5	1.07875	0.561063
Laminin subunit gamma-1	LAMC1	1.1218	0.282569
Heat shock cognate 71 kDa protein	HSPA8	1.38049	0.185077
Solute carrier family 2, facilitated glucose transporter member 1	SLC2A1	0.768294	0.42818
Uridine 5-monophosphate synthase	UMPS	1.95614	0.130052
Pyruvate dehydrogenase E1 component subunit beta, mitochondrial	PDHB	1.11737	0.561242
Ras-related protein Ral-A	RALA	2.10682	0.0234246
Lysosome-associated membrane glycoprotein 1	LAMP1	0.715183	0.366213
Medium-chain specific acyl-CoA dehydrogenase, mitochondrial	ACADM	1.06578	0.757681
DNA topoisomerase 1	TOP1	1.20223	0.481284
DNA topoisomerase 2-alpha	TOP2A	0.973284	0.935842
Glucose-6-phosphate 1-dehydrogenase	G6PD	0.679073	0.659418
C-1-tetrahydrofolate synthase, cytoplasmic	MTHFD1	0.878744	0.760632
Cation-independent mannose-6-phosphate receptor	IGF2R	1.73607	0.0261157
Alcohol dehydrogenase class-3	ADH5	1.06201	0.86811
Polyadenylate-binding protein 1	PABPC1	1.05685	0.728638
Proliferating cell nuclear antigen	PCNA	0.442243	0.249986
Histidine--tRNA ligase, cytoplasmic	HARS	1.64978	0.297401
ADP/ATP translocase 3	SLC25A6	1.85562	0.115224
Inosine-5-monophosphate dehydrogenase 2	IMPDH2	1.6683	0.472044
Nucleoprotein TPR	TPR	0.841553	0.750642
Alpha-actinin-1	ACTN1	1.80943	0.139637
X-ray repair cross-complementing protein 6	XRCC6	1.20226	0.702279
X-ray repair cross-complementing protein 5	XRCC5	1.21877	0.633879
Cytochrome c oxidase subunit 4 isoform 1, mitochondrial	COX4I1	0.818958	0.207673
Ribonuclease inhibitor	RNH1	1.52322	0.296657
Elongation factor 2	EEF2	1.82391	0.0973512
Protein disulfide-isomerase A4	PDIA4	0.685082	0.127897
Prolyl 4-hydroxylase subunit alpha-1	P4HA1	0.839764	0.331589
Translationally-controlled tumor protein	TPT1	1.72897	0.031833
Plastin-3	PLS3	1.32794	0.237456
Electron transfer flavoprotein subunit alpha, mitochondrial	ETFA	1.31838	0.385803
cAMP-dependent protein kinase type II-alpha regulatory subunit	PRKAR2A	1.05613	0.685966
CD59 glycoprotein	CD59	1.67554	0.151884
Bifunctional methylenetetrahydrofolate dehydrogenase/cyclohydrolase, mitochondrial	MTHFD2	1.48281	0.459441
Macrophage migration inhibitory factor	MIF	1.53138	0.211912
Glucosidase 2 subunit beta	PRKCSH	0.786519	0.532758
Pyruvate kinase PKM	PKM	1.1271	0.818502
Endoplasmin	HSP90B1	0.767942	0.0400412
Small nuclear ribonucleoprotein-associated proteins B and B	SNRPB	0.62094	0.0274601
Heterogeneous nuclear ribonucleoprotein L	HNRNPL	0.802545	0.36506
Aspartate--tRNA ligase, cytoplasmic	DARS	1.12663	0.776382
Cytochrome b-c1 complex subunit 7	UQCRB	0.733118	0.444604
Ras-related C3 botulinum toxin substrate 2	RAC2	1.20672	0.334179
Eukaryotic peptide chain release factor GTP-binding subunit ERF3A	GSPT1	1.05882	0.902768
Ezrin	EZR	0.75068	0.176606
40S ribosomal protein S2	RPS2	1.20226	0.544328
Cytochrome c oxidase subunit 7C, mitochondrial	COX7C	0.822236	0.398729
CD44 antigen	CD44	1.95485	0.0144514
Histone H2A.x	H2AFX	0.637195	0.198135
NADPH--cytochrome P450 reductase	POR	0.786911	0.69015
Sarcoplasmic/endoplasmic reticulum calcium ATPase 2	ATP2A2	1.66776	0.261034
Stathmin	STMN1	0.493658	0.323869
Y-box-binding protein 3	YBX3	1.71872	0.0400794
High mobility group protein HMG-I/HMG-Y	HMGA1	1.46644	0.365018
High mobility group protein HMG-I/HMG-Y	HMGA1	2.27422	0.0965023
Integrin alpha-2	ITGA2	8.6551	0.0315658
NADH dehydrogenase [ubiquinone] 1 beta subcomplex subunit 7	NDUFB7	1.37	0.327727
Calpain-2 catalytic subunit	CAPN2	1.72011	0.25581
CTP synthase 1	CTPS1	1.74005	0.213555
Probable ATP-dependent RNA helicase DDX5	DDX5	1.02948	0.918914
Galectin-3	LGALS3	0.72846	0.386655
26S protease regulatory subunit 6A	PSMC3	1.19455	0.705929
T-complex protein 1 subunit alpha	TCP1	1.59431	0.440493
Tyrosine-protein phosphatase non-receptor type 1	PTPN1	2.07479	0.159998
60S ribosomal protein L35a	RPL35A	1.21433	0.444885
60S ribosomal protein L7	RPL7	1.09151	0.530194
Vinculin	VCL	1.28247	0.714662
Protein SON	SON	0.721418	0.189178
60S ribosomal protein L17	RPL17	1.09018	0.589656
Phosphoglycerate mutase 1	PGAM1	1.0852	0.864373
Regulator of chromosome condensation	RCC1	0.798352	0.200784
ATP synthase-coupling factor 6, mitochondrial	ATP5J	0.853994	0.610488
DNA repair protein XRCC1	XRCC1	1.04984	0.907428
Nucleolin	NCL	1.11803	0.618529
Hexokinase-1	HK1	1.8712	0.0963818
DNA-directed RNA polymerases I, II, and III subunit RPABC1	POLR2E	0.913166	0.787535
NADH dehydrogenase [ubiquinone] flavoprotein 2, mitochondrial	NDUFV2	1.33474	0.106688
Interferon-induced, double-stranded RNA-activated protein kinase	EIF2AK2	0.943513	0.828863
Plasma membrane calcium-transporting ATPase 1	ATP2B1	1.05767	0.721639
Eukaryotic translation initiation factor 2 subunit 2	EIF2S2	1.24369	0.177737
Transcription factor BTF3	BTF3	0.864059	0.817769
Transcription factor BTF3	BTF3	1.42567	0.536602
Ras-related protein Rab-6A	RAB6A	0.96974	0.954454
Cation-dependent mannose-6-phosphate receptor	M6PR	1.3224	0.680477
Cytochrome c oxidase subunit 5A, mitochondrial	COX5A	0.824753	0.449077
Cysteine and glycine-rich protein 1	CSRP1	1.31458	0.471573
Filamin-A	FLNA	0.821272	0.556641
Cytoplasmic aconitate hydratase	ACO1	0.933995	0.850029
Voltage-dependent anion-selective channel protein 1	VDAC1	1.37903	0.339485
Succinate dehydrogenase [ubiquinone] iron-sulfur subunit, mitochondrial	SDHB	0.804663	0.039509
CD9 antigen	CD9	0.840101	0.800916
Catechol O-methyltransferase	COMT	0.92981	0.904012
Protein-glutamine gamma-glutamyltransferase 2	TGM2	2.2815	0.0830621
rRNA 2-O-methyltransferase fibrillarin	FBL	0.985547	0.928518
Trifunctional purine biosynthetic protein adenosine-3	GART	1.84195	0.556678
Multifunctional protein ADE2	PAICS	1.60163	0.406831
Non-specific lipid-transfer protein	SCP2	0.820517	0.637579
Ubiquitin-like modifier-activating enzyme 1	UBA1	2.2445	0.190554
Nucleoside diphosphate kinase B	NME2	1.54779	0.0706712
NADPH:adrenodoxin oxidoreductase, mitochondrial	FDXR	0.92646	0.534739
Heterogeneous nuclear ribonucleoproteins A2/B1	HNRNPA2B1	0.791338	0.396694
Cytochrome b-c1 complex subunit 2, mitochondrial	UQCRC2	1.05335	0.91462
Transcription elongation factor A protein 1	TCEA1	0.704817	0.0101328
Integrin alpha-6	ITGA6	1.81585	0.00313708
Splicing factor, proline- and glutamine-rich	SFPQ	0.735461	0.0561071
Peptidyl-prolyl cis-trans isomerase B	PPIB	1.05986	0.78665
40S ribosomal protein S3	RPS3	1.2744	0.536408
Adenosylhomocysteinase	AHCY	4.70531	0.0420819
Cofilin-1	CFL1	1.14944	0.639693
Eukaryotic translation initiation factor 4B	EIF4B	0.90251	0.583246
Elongation factor 1-beta	EEF1B2	1.40636	0.546036
ATP synthase subunit b, mitochondrial	ATP5F1	1.15095	0.856206
Low molecular weight phosphotyrosine protein phosphatase	ACP1	0.784338	0.159605
Acetyl-CoA acetyltransferase, mitochondrial	ACAT1	1.19423	0.447259
DNA-directed RNA polymerase II subunit RPB1	POLR2A	0.76237	0.104994
DNA replication licensing factor MCM3	MCM3	0.438903	0.00538595
40S ribosomal protein S12	RPS12	1.07741	0.836341
DnaJ homolog subfamily B member 1	DNAJB1	1.24599	0.569526
ATP synthase subunit alpha, mitochondrial	ATP5A1	1.0045	0.947398
Proteasome subunit alpha type-1	PSMA1	1.89176	0.210244
Proteasome subunit alpha type-3	PSMA3	2.15645	0.199916
Proteasome subunit alpha type-4	PSMA4	1.56996	0.185374
Tumor necrosis factor receptor superfamily member 5	CD40	0.726865	0.155178
Probable ATP-dependent RNA helicase DDX6	DDX6	1.28467	0.592875
DNA (cytosine-5)-methyltransferase 1	DNMT1	0.540461	0.00714719
Splicing factor U2AF 65 kDa subunit	U2AF2	0.73639	0.183576
60S ribosomal protein L13	RPL13	1.2504	0.444726
Polypyrimidine tract-binding protein 1	PTBP1	0.909377	0.727066
Threonine--tRNA ligase, cytoplasmic	TARS	2.01637	0.0520434
Valine--tRNA ligase	VARS	1.41983	0.493012
Elongation factor 1-gamma	EEF1G	1.78619	0.155301
Peptidyl-prolyl cis-trans isomerase FKBP2	FKBP2	0.878807	0.764993
Erythrocyte band 7 integral membrane protein	STOM	2.02056	0.0100029
GTP:AMP phosphotransferase AK4, mitochondrial	AK4	1.11829	0.31163
14-3-3 protein theta	YWHAQ	0.71925	0.213826
60S ribosomal protein L10	RPL10	1.05147	0.782882
DNA-(apurinic or apyrimidinic site) lyase	APEX1	0.587953	0.102639
CAD protein	CAD	1.19389	0.434707
Calreticulin	CALR	0.896634	0.677169
Microtubule-associated protein 4	MAP4	0.680418	0.091148
Calnexin	CANX	0.950089	0.838124
Proteasome subunit alpha type-5	PSMA5	1.35571	0.424547
Proteasome subunit beta type-6	PSMB6	1.71914	0.21639
ATP-binding cassette sub-family D member 3	ABCD3	0.740771	0.353888
NADH-ubiquinone oxidoreductase 75 kDa subunit, mitochondrial	NDUFS1	1.22655	0.408002
Mitogen-activated protein kinase 1	MAPK1	1.65672	0.0792045
Granulins	GRN	0.869519	0.662869
Ephrin type-A receptor 2	EPHA2	1.75085	0.0719179
Transketolase	TKT	1.95281	0.254264
RNA-binding motif, single-stranded-interacting protein 1	RBMS1	0.914654	0.747923
Elongation factor 1-delta	EEF1D	1.2447	0.486229
Guanine nucleotide-binding protein subunit alpha-11	GNA11	0.980994	0.962622
Endoplasmic reticulum resident protein 29	ERP29	0.92483	0.733806
Peroxiredoxin-6	PRDX6	1.36063	0.113043
Peroxiredoxin-5, mitochondrial	PRDX5	1.62111	0.499507
Thioredoxin-dependent peroxide reductase, mitochondrial	PRDX3	1.64854	0.357678
ATP synthase subunit delta, mitochondrial	ATP5D	0.843141	0.702085
60S ribosomal protein L12	RPL12	1.07404	0.871531
Enoyl-CoA hydratase, mitochondrial	ECHS1	0.905844	0.888097
Protein disulfide-isomerase A3	PDIA3	0.86875	0.634342
Serine/threonine-protein phosphatase 2A 65 kDa regulatory subunit A alpha isoform	PPP2R1A	1.6018	0.544112
Peptidyl-prolyl cis-trans isomerase F, mitochondrial	PPIF	1.77653	0.120875
Glycylpeptide N-tetradecanoyltransferase 1	NMT1	1.41621	0.0487903
HLA class I histocompatibility antigen, B-44 alpha chain	HLA-B	0.756658	0.14013
Heme oxygenase 2	HMOX2	1.92414	0.0146061
Alpha-2-macroglobulin receptor-associated protein	LRPAP1	0.824568	0.62425
Adenylosuccinate lyase	ADSL	1.04944	0.901576
Sorcin	SRI	0.729552	0.427681
Aldehyde dehydrogenase X, mitochondrial	ALDH1B1	0.737544	0.227047
DNA-directed RNA polymerase II subunit RPB2	POLR2B	0.800803	0.196912
Succinate dehydrogenase [ubiquinone] flavoprotein subunit, mitochondrial	SDHA	0.860723	0.47971
DnaJ homolog subfamily A member 1	DNAJA1	0.940168	0.876699
Cytochrome b-c1 complex subunit 1, mitochondrial	UQCRC1	1.06625	0.847203
Bifunctional purine biosynthesis protein PURH	ATIC	1.31447	0.717818
Heterogeneous nuclear ribonucleoprotein H3	HNRNPH3	0.943463	0.822609
Heterogeneous nuclear ribonucleoprotein H	HNRNPH1	0.777751	0.184213
14-3-3 protein beta/alpha	YWHAB	1.17024	0.575447
14-3-3 protein sigma	SFN	1.56606	0.180387
Stress-induced-phosphoprotein 1	STIP1	1.43589	0.0354036
Peroxiredoxin-2	PRDX2	1.20683	0.602797
Pyrroline-5-carboxylate reductase 1, mitochondrial	PYCR1	0.724426	0.0218519
60S ribosomal protein L9	RPL9	1.51452	0.2563
Kinesin-1 heavy chain	KIF5B	0.959224	0.754187
Cleavage stimulation factor subunit 2	CSTF2	0.789895	0.332717
DNA replication licensing factor MCM4	MCM4	0.270715	0.0626884
DNA replication licensing factor MCM5	MCM5	0.539404	0.0764445
DNA replication licensing factor MCM7	MCM7	0.615783	0.292346
Serine hydroxymethyltransferase, mitochondrial	SHMT2	1.50617	0.0222093
Heat shock 70 kDa protein 4	HSPA4	3.29988	0.157053
Prohibitin	PHB	1.08942	0.489275
Merlin	NF2	0.46893	0.00522923
Radixin	RDX	0.87586	0.583205
Replication factor C subunit 4	RFC4	0.528647	0.0219219
Replication factor C subunit 2	RFC2	0.764591	0.582814
60S ribosomal protein L22	RPL22	1.40733	0.348427
Myosin-9	MYH9	0.670623	0.00578358
Myosin-10	MYH10	0.371239	0.00695591
Coatomer subunit beta	COPB2	1.5321	0.547427
Basigin	BSG	1.03998	0.867329
RNA-binding protein FUS	FUS	0.951011	0.846816
Nuclear pore complex protein Nup214	NUP214	0.930075	0.652486
26S protease regulatory subunit 7	PSMC2	1.77143	0.276064
ATP synthase subunit gamma, mitochondrial	ATP5C1	1.22945	0.399886
V-type proton ATPase subunit E 1	ATP6V1E1	1.17538	0.704894
Coproporphyrinogen-III oxidase, mitochondrial	CPOX	1.63648	0.124921
60S ribosomal protein L4	RPL4	1.20991	0.218325
Lon protease homolog, mitochondrial	LONP1	0.759633	0.0406559
Dihydrolipoyllysine-residue succinyltransferase component of 2-oxoglutarate dehydrogenase complex, mitochondrial	DLST	1.08305	0.83292
Signal recognition particle 14 kDa protein	SRP14	0.561137	0.0380586
Transgelin-2	TAGLN2	0.823442	0.675704
Electron transfer flavoprotein subunit beta	ETFB	1.21257	0.700175
RNA-binding motif protein, X chromosome	RBMX	0.805724	0.153818
Stress-70 protein, mitochondrial	HSPA9	1.35027	0.233684
Eukaryotic initiation factor 4A-III	EIF4A3	1.21639	0.466847
40S ribosomal protein S19	RPS19	1.02469	0.885067
60S ribosomal protein L3	RPL3	1.31626	0.451788
Dolichyl-diphosphooligosaccharide--protein glycosyltransferase 48 kDa subunit	DDOST	0.925228	0.927272
Acidic leucine-rich nuclear phosphoprotein 32 family member A	ANP32A	0.888502	0.784903
Flap endonuclease 1	FEN1	0.545608	0.00387276
Alpha-taxilin	TXLNA	0.761792	0.13912
T-complex protein 1 subunit zeta	CCT6A	1.28748	0.527579
Nicotinamide N-methyltransferase	NNMT	1.28271	0.529506
60S ribosomal protein L13a	RPL13A	1.32002	0.443725
Malate dehydrogenase, cytoplasmic	MDH1	1.15963	0.795337
Malate dehydrogenase, mitochondrial	MDH2	1.42448	0.501599
Trifunctional enzyme subunit alpha, mitochondrial	HADHA	1.50209	0.226724
Eukaryotic translation initiation factor 2 subunit 3	EIF2S3	1.53646	0.293882
Protein BUD31 homolog	BUD31	0.360618	0.0135438
N-alpha-acetyltransferase 10	NAA10	1.31877	0.450792
Glycine--tRNA ligase	GARS	2.00745	0.143438
Isoleucine--tRNA ligase, cytoplasmic	IARS	1.27521	0.712384
Eukaryotic translation initiation factor 1	EIF1	1.02258	0.915087
Enoyl-CoA delta isomerase 1, mitochondrial	ECI1	0.746968	0.0457153
Signal transducer and activator of transcription 1-alpha/beta	STAT1	1.17636	0.815224
Superkiller viralicidic activity 2-like 2	SKIV2L2	0.995203	0.973957
40S ribosomal protein S27	RPS27	1.05119	0.816844
Leucine-rich PPR motif-containing protein, mitochondrial	LRPPRC	1.25208	0.766538
3-ketoacyl-CoA thiolase, mitochondrial	ACAA2	0.935032	0.735609
60S ribosomal protein L35	RPL35	1.67399	0.138913
Endothelin-converting enzyme 1	ECE1	0.679963	0.0869825
Cell surface glycoprotein MUC18	MCAM	0.453022	0.00836483
Matrin-3	MATR3	0.733093	0.00557446
DNA mismatch repair protein Msh2	MSH2	0.648398	0.269498
Glycerol-3-phosphate dehydrogenase, mitochondrial	GPD2	0.727796	0.31192
Translocon-associated protein subunit alpha	SSR1	1.52963	0.422806
Melanoma-associated antigen 4	MAGEA4	2.02742	0.168867
Ran-specific GTPase-activating protein	RANBP1	0.733344	0.496725
26S protease regulatory subunit 6B	PSMC4	1.62154	0.406262
Elongation factor Ts, mitochondrial	TSFM	1.15225	0.723048
Voltage-dependent anion-selective channel protein 2	VDAC2	1.54179	0.192902
Chromobox protein homolog 5	CBX5	0.438175	0.0492124
Ubiquitin carboxyl-terminal hydrolase 5	USP5	0.576241	0.37142
Antigen KI-67	MKI67	0.547474	0.00372345
Ran GTPase-activating protein 1	RANGAP1	1.2416	0.490096
ATP-dependent DNA helicase Q1	RECQL	1.2124	0.444166
Putative ribosomal RNA methyltransferase NOP2	NOP2	1.09101	0.584925
Large proline-rich protein BAG6	BAG6	1.06328	0.906627
Vesicle-fusing ATPase	NSF	0.613926	0.344502
60S ribosomal protein L27a	RPL27A	0.988812	0.937239
60S ribosomal protein L5	RPL5	1.18446	0.729898
60S ribosomal protein L21	RPL21	1.73797	0.0420962
60S ribosomal protein L28	RPL28	1.31213	0.207511
40S ribosomal protein S9	RPS9	1.85209	0.153302
40S ribosomal protein S5	RPS5	1.08416	0.403485
40S ribosomal protein S10	RPS10	0.97303	0.942224
Microtubule-associated protein 1B	MAP1B	0.910712	0.67684
Ras GTPase-activating-like protein IQGAP1	IQGAP1	0.811872	0.564831
F-actin-capping protein subunit beta	CAPZB	1.31717	0.308824
Eukaryotic translation initiation factor 1A, X-chromosomal	EIF1AX	1.25745	0.373228
Glutamine--tRNA ligase	QARS	1.03189	0.955314
60S ribosomal protein L29	RPL29	1.06825	0.83031
Cytochrome b-c1 complex subunit Rieske, mitochondrial	UQCRFS1	0.741621	0.513595
ATP synthase subunit O, mitochondrial	ATP5O	0.836829	0.153948
Coatomer subunit delta	ARCN1	1.35194	0.576926
CD151 antigen	CD151	1.28227	0.617525
Protein PRRC2A	PRRC2A	0.862922	0.648966
T-complex protein 1 subunit epsilon	CCT5	1.3627	0.383381
Nestin	NES	0.130588	0.013964
Heat shock 70 kDa protein 13	HSPA13	1.08295	0.450896
Phosphatidylinositol transfer protein beta isoform	PITPNB	1.13568	0.528142
CD97 antigen	CD97	0.702721	0.280999
4-trimethylaminobutyraldehyde dehydrogenase	ALDH9A1	3.47248	0.0529666
60S ribosomal protein L34	RPL34	0.915249	0.642969
Protein ERGIC-53	LMAN1	1.32428	0.529789
Nuclear autoantigenic sperm protein	NASP	0.809558	0.814592
Fatty acid synthase	FASN	1.78366	0.535089
T-complex protein 1 subunit gamma	CCT3	1.39044	0.383755
39S ribosomal protein L19, mitochondrial	MRPL19	1.31219	0.431865
Elongation factor Tu, mitochondrial	TUFM	1.13316	0.324358
Centromere protein F	CENPF	0.331728	0.0822349
Signal recognition particle 9 kDa protein	SRP9	0.896378	0.734569
Alanine--tRNA ligase, cytoplasmic	AARS	0.946001	0.945994
Serine--tRNA ligase, cytoplasmic	SARS	1.69305	0.0314649
DNA replication licensing factor MCM2	MCM2	0.993611	0.994728
Very long-chain specific acyl-CoA dehydrogenase, mitochondrial	ACADVL	0.777355	0.600178
YLP motif-containing protein 1	YLPM1	0.51385	0.00891163
Transmembrane emp24 domain-containing protein 10	TMED10	1.09845	0.718326
RNA-binding protein 25	RBM25	0.753282	0.0883287
Nuclear pore complex protein Nup153	NUP153	0.902223	0.507641
E3 SUMO-protein ligase RanBP2	RANBP2	0.768768	0.0357946
NADH dehydrogenase [ubiquinone] flavoprotein 1, mitochondrial	NDUFV1	1.82152	0.0353563
GMP synthase [glutamine-hydrolyzing]	GMPS	1.52092	0.205398
DNA ligase 3	LIG3	0.813478	0.261591
Isocitrate dehydrogenase [NAD] subunit alpha, mitochondrial	IDH3A	1.30513	0.273804
Rab GDP dissociation inhibitor beta	GDI2	1.81194	0.245999
Emerin	EMD	0.808989	0.489963
Serpin H1	SERPINH1	0.61283	0.0107908
PDZ and LIM domain protein 4	PDLIM4	1.35853	0.101354
Hsc70-interacting protein	ST13	1.2327	0.703554
Vasodilator-stimulated phosphoprotein	VASP	1.61497	0.0520785
60S ribosomal protein L14	RPL14	1.23021	0.386154
T-complex protein 1 subunit theta	CCT8	1.6161	0.403889
T-complex protein 1 subunit delta	CCT4	1.40336	0.301127
Fragile X mental retardation syndrome-related protein 1	FXR1	1.23043	0.580994
Ras-related protein Rab-5C	RAB5C	1.06028	0.889527
Ras-related protein Rab-7a	RAB7A	1.719	0.021471
Ras-related protein Rab-13	RAB13	1.14116	0.0904296
Death-associated protein 1	DAP	0.784485	0.3767
28S ribosomal protein S29, mitochondrial	DAP3	1.32327	0.489393
Transcription activator BRG1	SMARCA4	0.605591	0.0205226
Galactokinase	GALK1	1.12898	0.587601
Translocon-associated protein subunit delta	SSR4	1.11093	0.806249
B-cell receptor-associated protein 31	BCAP31	1.42784	0.190467
Host cell factor 1	HCFC1	0.709629	0.0213967
Peroxisomal multifunctional enzyme type 2	HSD17B4	0.636054	0.0417664
26S proteasome non-ATPase regulatory subunit 7	PSMD7	0.853985	0.662814
Hepatoma-derived growth factor	HDGF	1.10887	0.697451
NADH dehydrogenase [ubiquinone] 1 alpha subcomplex subunit 8	NDUFA8	0.718671	0.384183
Heterogeneous nuclear ribonucleoprotein A3	HNRNPA3	0.81431	0.464919
Heterogeneous nuclear ribonucleoprotein A3	HNRNPA3	0.598021	0.26562
6-phosphogluconate dehydrogenase, decarboxylating	PGD	1.26807	0.740241
Heterogeneous nuclear ribonucleoprotein M	HNRNPM	0.576188	0.0417958
Importin subunit alpha-1	KPNA2	0.838153	0.259641
Rho GDP-dissociation inhibitor 1	ARHGDIA	3.61878	0.053941
Heterogeneous nuclear ribonucleoprotein F	HNRNPF	1.02298	0.928966
DNA mismatch repair protein Msh6	MSH6	0.511598	0.0662883
Hexokinase-2	HK2	5.92711	0.00542392
39S ribosomal protein L12, mitochondrial	MRPL12	1.14103	0.399077
F-actin-capping protein subunit alpha-1	CAPZA1	1.14518	0.383636
High mobility group protein HMGI-C	HMGA2	4.71908	0.00387746
Nuclear pore complex protein Nup98-Nup96	NUP98	0.749956	0.314472
ATP-citrate synthase	ACLY	1.10435	0.856708
Succinyl-CoA ligase [ADP/GDP-forming] subunit alpha, mitochondrial	SUCLG1	0.835429	0.490152
Coatomer subunit beta	COPB1	1.016	0.906345
Coatomer subunit alpha	COPA	1.16215	0.806493
Monocarboxylate transporter 1	SLC16A1	1.47807	0.296161
IST1 homolog	IST1	0.859811	0.550368
Protein transport protein Sec24C	SEC24C	1.09347	0.86793
Activated RNA polymerase II transcriptional coactivator p15	SUB1	0.682492	0.045784
Arginine--tRNA ligase, cytoplasmic	RARS	1.76289	0.426569
Tyrosine--tRNA ligase, cytoplasmic	YARS	0.933798	0.738779
Sodium/potassium-transporting ATPase subunit beta-3	ATP1B3	1.57531	0.226208
Delta-1-pyrroline-5-carboxylate synthase	ALDH18A1	1.16129	0.535176
Eukaryotic translation initiation factor 5	EIF5	1.34568	0.174423
Solute carrier family 12 member 2	SLC12A2	0.58483	0.0176694
Exportin-2	CSE1L	0.205017	0.249682
Transitional endoplasmic reticulum ATPase	VCP	1.29559	0.357402
Microfibrillar-associated protein 1	MFAP1	0.608605	0.0861058
Trifunctional enzyme subunit beta, mitochondrial	HADHB	1.38703	0.292099
Mesencephalic astrocyte-derived neurotrophic factor	MANF	1.03688	0.894046
Afadin	MLLT4	0.65122	0.0103465
Nucleosome assembly protein 1-like 1	NAP1L1	0.666042	0.618347
Double-stranded RNA-specific adenosine deaminase	ADAR	0.894033	0.387108
Protein SEC13 homolog	SEC13	0.891131	0.719487
NHP2-like protein 1	NHP2L1	0.858319	0.585483
Heterogeneous nuclear ribonucleoprotein H2	HNRNPH2	0.840199	0.458021
Eukaryotic translation initiation factor 3 subunit B	EIF3B	2.22562	0.0648811
ATP synthase subunit f, mitochondrial	ATP5J2	1.10051	0.775933
NADH dehydrogenase [ubiquinone] flavoprotein 3, mitochondrial	NDUFV3	1.66243	0.136542
Ribosomal RNA processing protein 1 homolog A	RRP1	1.23689	0.531295
Methionine--tRNA ligase, cytoplasmic	MARS	1.40159	0.137709
ATP synthase subunit epsilon, mitochondrial	ATP5E	0.73012	0.495356
ATP synthase subunit e, mitochondrial	ATP5I	0.769156	0.55528
Eukaryotic translation initiation factor 6	EIF6	1.33161	0.260853
Synaptojanin-2-binding protein	SYNJ2BP	1.67778	0.0808008
Nuclear pore complex protein Nup107	NUP107	0.798312	0.0939803
Actin-related protein 2/3 complex subunit 4	ARPC4	0.949804	0.876572
Triosephosphate isomerase	TPI1	2.09242	0.0966915
Eukaryotic translation initiation factor 3 subunit E	EIF3E	1.25883	0.515764
Myosin light polypeptide 6	MYL6	0.638471	0.0700246
Actin, cytoplasmic 1	ACTB	1.47748	0.231567
Eukaryotic initiation factor 4A-I	EIF4A1	1.96882	0.137608
40S ribosomal protein S20	RPS20	0.964794	0.885197
Proteasome subunit alpha type-6	PSMA6	1.08183	0.85327
Protein S100-A10	S100A10	1.22257	0.469039
Cell division control protein 42 homolog	CDC42	0.799584	0.101105
Destrin	DSTN	1.01443	0.937135
Glia maturation factor beta	GMFB	1.15382	0.51455
Signal recognition particle 54 kDa protein	SRP54	0.744995	0.247665
Ras-related protein Rab-2A	RAB2A	1.85882	0.365247
Ras-related protein Rab-10	RAB10	1.13963	0.724204
NEDD8-conjugating enzyme Ubc12	UBE2M	1.31406	0.225876
Ras-related protein Rab-14	RAB14	1.11563	0.640138
Actin-related protein 3	ACTR3	1.71641	0.192029
Actin-related protein 2	ACTR2	1.68095	0.143076
ATP-binding cassette sub-family E member 1	ABCE1	1.53241	0.00545592
Ras-related protein Rap-1b	RAP1B	1.25876	0.629764
40S ribosomal protein S3a	RPS3A	1.23238	0.138139
60S ribosomal protein L26	RPL26	1.01171	0.920897
60S ribosomal protein L15	RPL15	0.973043	0.97495
60S ribosomal protein L27	RPL27	1.11094	0.718836
60S ribosomal protein L37a	RPL37A	1.11949	0.841137
Transforming protein RhoA	RHOA	0.836216	0.549594
10 kDa heat shock protein, mitochondrial	HSPE1	1.07108	0.908502
Beta-2-microglobulin	B2M	0.749712	0.47448
Small ubiquitin-related modifier 2	SUMO2	1.06463	0.841622
WD repeat-containing protein 5	WDR5	1.11252	0.65575
Heterogeneous nuclear ribonucleoprotein K	HNRNPK	0.75971	0.0939567
14-3-3 protein gamma	YWHAG	1.55848	0.0919088
Mitochondrial import inner membrane translocase subunit Tim10	TIMM10	0.962939	0.938134
40S ribosomal protein S7	RPS7	1.09728	0.690519
Serine/threonine-protein phosphatase PP1-alpha catalytic subunit	PPP1CA	1.46024	0.520359
Calmodulin	CALM1	0.875121	0.606891
26S protease regulatory subunit 4	PSMC1	0.963856	0.92359
26S protease regulatory subunit 8	PSMC5	3.1466	0.141955
40S ribosomal protein S8	RPS8	0.92293	0.790065
40S ribosomal protein S15a	RPS15A	1.55114	0.313676
40S ribosomal protein S16	RPS16	1.27519	0.30951
14-3-3 protein epsilon	YWHAE	1.06843	0.750222
40S ribosomal protein S14	RPS14	1.00158	0.992901
40S ribosomal protein S23	RPS23	1.379	0.276565
40S ribosomal protein S18	RPS18	1.29228	0.257854
40S ribosomal protein S13	RPS13	1.37843	0.266071
40S ribosomal protein S11	RPS11	1.27252	0.0094227
Small nuclear ribonucleoprotein E	SNRPE	0.821669	0.592999
Small nuclear ribonucleoprotein F	SNRPF	0.438882	0.0531437
Small nuclear ribonucleoprotein G	SNRPG	0.526281	0.280107
Small nuclear ribonucleoprotein Sm D1	SNRPD1	0.624113	0.167701
Small nuclear ribonucleoprotein Sm D2	SNRPD2	0.682564	0.00944505
Small nuclear ribonucleoprotein Sm D3	SNRPD3	0.69808	0.349047
Thymosin beta-4	TMSB4X	0.533883	0.166025
26S protease regulatory subunit 10B	PSMC6	1.97281	0.380414
60S ribosomal protein L7a	RPL7A	1.02939	0.89699
40S ribosomal protein S4, X isoform	RPS4X	1.22106	0.533058
60S ribosomal protein L23a	RPL23A	0.952188	0.699809
40S ribosomal protein S6	RPS6	1.23132	0.19958
Histone H4	HIST1H4A	0.737035	0.209326
Histone H2B type 1-C/E/F/G/I	HIST1H2BC	0.556703	0.218846
Ras-related protein Rab-1A	RAB1A	1.07756	0.837156
GTP-binding nuclear protein Ran	RAN	1.83474	0.0348137
60S ribosomal protein L23	RPL23	0.966118	0.862212
40S ribosomal protein S15	RPS15	1.04875	0.851303
40S ribosomal protein S24	RPS24	1.26618	0.203755
40S ribosomal protein S25	RPS25	1.29913	0.2456
40S ribosomal protein S26	RPS26	1.11852	0.734895
40S ribosomal protein S28	RPS28	1.16696	0.77703
Guanine nucleotide-binding protein G(I)/G(S)/G(T) subunit beta-1	GNB1	0.933064	0.903488
Guanine nucleotide-binding protein G(I)/G(S)/G(T) subunit beta-2	GNB2	1.18475	0.759717
60S ribosomal protein L30	RPL30	1.03367	0.91429
60S ribosomal protein L31	RPL31	1.1359	0.534673
60S ribosomal protein L10a	RPL10A	1.09639	0.746603
60S ribosomal protein L32	RPL32	1.21992	0.579061
60S ribosomal protein L11	RPL11	1.2189	0.29219
60S ribosomal protein L8	RPL8	1.12216	0.475837
Peptidyl-prolyl cis-trans isomerase A	PPIA	1.24707	0.567334
Ubiquitin-40S ribosomal protein S27a	RPS27A	0.977813	0.91601
Growth factor receptor-bound protein 2	GRB2	1.81097	0.030827
Transformer-2 protein homolog beta	TRA2B	0.785204	0.25113
AP-2 complex subunit beta	AP2B1	1.09636	0.85123
Guanine nucleotide-binding protein G(s) subunit alpha isoforms short	GNAS	0.98892	0.931211
14-3-3 protein zeta/delta	YWHAZ	1.09613	0.614899
Small ubiquitin-related modifier 1	SUMO1	0.816562	0.130555
60S ribosomal protein L38	RPL38	0.870915	0.729871
Guanine nucleotide-binding protein G(I)/G(S)/G(O) subunit gamma-5	GNG5	0.831148	0.495206
40S ribosomal protein S21	RPS21	1.28234	0.429032
Eukaryotic translation initiation factor 5A-1	EIF5A	1.0607	0.868754
Guanine nucleotide-binding protein subunit beta-2-like 1	GNB2L1	1.47909	0.574224
SUMO-conjugating enzyme UBC9	UBE2I	0.771521	0.517589
Thymosin beta-10	TMSB10	2.8573	0.0195366
Nuclease-sensitive element-binding protein 1	YBX1	0.990263	0.966475
Casein kinase II subunit beta	CSNK2B	1.14808	0.65323
Actin, alpha skeletal muscle	ACTA1	1.48422	0.640152
Elongation factor 1-alpha 1	EEF1A1	1.06622	0.718689
Tubulin beta-4B chain	TUBB4B	1.20075	0.679674
Casein kinase II subunit alpha	CSNK2A1	0.857503	0.607578
Nucleolar protein 14	NOP14	1.12145	0.815721
Eukaryotic translation initiation factor 4 gamma 2	EIF4G2	1.1178	0.76349
T-complex protein 1 subunit beta	CCT2	1.41301	0.248264
Glutathione S-transferase omega-1	GSTO1	2.35438	0.0284062
DNA-dependent protein kinase catalytic subunit	PRKDC	0.764681	0.581861
Nucleobindin-2	NUCB2	0.681022	0.0673346
28S ribosomal protein S22, mitochondrial	MRPS22	1.19075	0.266077
28S ribosomal protein S25, mitochondrial	MRPS25	0.764559	0.129731
28S ribosomal protein S35, mitochondrial	MRPS35	1.12402	0.784382
28S ribosomal protein S5, mitochondrial	MRPS5	1.03902	0.846992
28S ribosomal protein S36, mitochondrial	MRPS36	1.00512	0.983268
28S ribosomal protein S11, mitochondrial	MRPS11	1.01828	0.907296
28S ribosomal protein S15, mitochondrial	MRPS15	2.46444	0.00451203
28S ribosomal protein S21, mitochondrial	MRPS21	1.02019	0.929704
28S ribosomal protein S34, mitochondrial	MRPS34	1.25526	0.540529
28S ribosomal protein S6, mitochondrial	MRPS6	0.963886	0.918256
28S ribosomal protein S9, mitochondrial	MRPS9	1.22365	0.11333
SAP domain-containing ribonucleoprotein	SARNP	0.679592	0.0718243
60S ribosomal protein L24	RPL24	1.02519	0.887029
60S ribosomal protein L36a	RPL36A	1.04221	0.886716
Enhancer of rudimentary homolog	ERH	0.522818	0.0776609
Rho-related GTP-binding protein RhoG	RHOG	0.916566	0.595537
60S ribosomal protein L19	RPL19	1.10857	0.791064
Small EDRK-rich factor 2	SERF2	0.941916	0.935228
Serine/arginine-rich splicing factor 3	SRSF3	0.602532	0.206356
Putative RNA-binding protein 3	RBM3	0.557302	0.173235
Cytochrome c	CYCS	1.40118	0.378647
Transcription factor A, mitochondrial	TFAM	0.868004	0.255436
Phosphate carrier protein, mitochondrial	SLC25A3	1.23009	0.80438
Vigilin	HDLBP	0.668354	0.0480128
Clathrin heavy chain 1	CLTC	1.6562	0.481824
Peptidyl-prolyl cis-trans isomerase FKBP3	FKBP3	0.690467	0.00416561
Heterogeneous nuclear ribonucleoprotein U	HNRNPU	1.00291	0.988156
Splicing factor U2AF 35 kDa subunit	U2AF1	0.680579	0.319789
Nucleolysin TIAR	TIAL1	0.963425	0.863206
Protein SET	SET	1.22583	0.674728
Serine/arginine-rich splicing factor 2	SRSF2	0.682371	0.080642
Fatty acid-binding protein, epidermal	FABP5	1.74736	0.161712
Adenylyl cyclase-associated protein 1	CAP1	1.92808	0.200333
Large neutral amino acids transporter small subunit 1	SLC7A5	1.10101	0.550942
Protein Dr1	DR1	0.788932	0.673262
Exosome component 10	EXOSC10	0.81845	0.109593
6-phosphofructokinase type C	PFKP	1.24688	0.733289
2-oxoglutarate dehydrogenase, mitochondrial	OGDH	1.23392	0.149935
Kinesin-like protein KIF23	KIF23	0.658831	0.0630373
60S ribosomal protein L18a	RPL18A	1.22281	0.7116
Peptidyl-prolyl cis-trans isomerase FKBP4	FKBP4	1.40561	0.392417
Procollagen-lysine,2-oxoglutarate 5-dioxygenase 1	PLOD1	0.719855	0.733227
Nucleobindin-1	NUCB1	0.787663	0.491219
60S ribosomal protein L6	RPL6	1.40333	0.161746
DNA topoisomerase 2-beta	TOP2B	0.618689	0.0596683
Dystonin	DST	1.16177	0.711102
Caveolin-1	CAV1	0.560452	0.159151
Lamin-B2	LMNB2	0.492661	0.00696471
CCAAT/enhancer-binding protein zeta	CEBPZ	1.34854	0.426703
UBX domain-containing protein 1	UBXN1	1.31164	0.26486
Eukaryotic translation initiation factor 4 gamma 1	EIF4G1	1.05199	0.667112
Single-stranded DNA-binding protein, mitochondrial	SSBP1	0.844534	0.441693
14-3-3 protein eta	YWHAH	0.64769	0.380848
Serine/arginine-rich splicing factor 11	SRSF11	0.530404	0.02034
Caldesmon	CALD1	0.395096	0.00557223
Tyrosine-protein phosphatase non-receptor type 11	PTPN11	1.11299	0.66688
Glutamine--fructose-6-phosphate aminotransferase [isomerizing] 1	GFPT1	1.83122	0.108657
Fragile X mental retardation protein 1	FMR1	1.06843	0.740258
Peroxiredoxin-1	PRDX1	1.11263	0.533805
60S ribosomal protein L18	RPL18	1.28581	0.387953
Complement component 1 Q subcomponent-binding protein, mitochondrial	C1QBP	0.602612	0.573844
Tight junction protein ZO-1	TJP1	0.450669	0.0427022
KH domain-containing, RNA-binding, signal transduction-associated protein 1	KHDRBS1	0.634933	0.0244601
Apoptosis regulator BAX	BAX	0.659343	0.135303
Kinesin light chain 1	KLC1	1.27057	0.461414
Serine/arginine-rich splicing factor 1	SRSF1	0.752409	0.0135293
Serine/arginine-rich splicing factor 4	SRSF4	0.839159	0.726733
ATP-dependent RNA helicase A	DHX9	0.908776	0.880438
Peptidyl-prolyl cis-trans isomerase D	PPID	1.21121	0.596332
FACT complex subunit SSRP1	SSRP1	0.69041	0.105268
tRNA (cytosine(34)-C(5))-methyltransferase	NSUN2	1.19383	0.761558
Histone-binding protein RBBP4	RBBP4	0.708005	0.30497
Neuroblast differentiation-associated protein AHNAK	AHNAK	0.693781	0.0174603
Heat shock 70 kDa protein 14	HSPA14	1.42626	0.140249
Nexilin	NEXN	0.424706	0.102678
Polypeptide N-acetylgalactosaminyltransferase 2	GALNT2	0.538836	0.00692279
Cleavage and polyadenylation specificity factor subunit 1	CPSF1	0.869509	0.139434
Transducin beta-like protein 3	TBL3	1.85824	0.0690071
Aspartyl/asparaginyl beta-hydroxylase	ASPH	1.18236	0.396055
Syntaxin-4	STX4	1.4335	0.178793
G-rich sequence factor 1	GRSF1	1.13937	0.397661
Splicing factor 3A subunit 3	SF3A3	0.722957	0.278167
Tumor suppressor p53-binding protein 1	TP53BP1	0.458684	0.0485422
Aminoacyl tRNA synthase complex-interacting multifunctional protein 1	AIMP1	1.04444	0.841424
Interleukin enhancer-binding factor 2	ILF2	0.984588	0.922972
Interleukin enhancer-binding factor 3	ILF3	0.74199	0.100395
Vesicular integral-membrane protein VIP36	LMAN2	0.874875	0.873288
Heat shock protein 75 kDa, mitochondrial	TRAP1	1.41855	0.0642127
Protein flightless-1 homolog	FLII	1.04796	0.830484
COP9 signalosome complex subunit 1	GPS1	1.16915	0.449368
Protein Red	IK	0.758519	0.201336
5-AMP-activated protein kinase catalytic subunit alpha-1	PRKAA1	1.02669	0.929718
TAR DNA-binding protein 43	TARDBP	0.74359	0.0655193
Heterogeneous nuclear ribonucleoprotein A0	HNRNPA0	0.683858	0.130007
Aminoacyl tRNA synthase complex-interacting multifunctional protein 2	AIMP2	1.04508	0.92863
Peroxiredoxin-4	PRDX4	1.35979	0.0952847
Chromobox protein homolog 3	CBX3	0.91644	0.693837
Syntaxin-5	STX5	1.05503	0.787229
26S proteasome non-ATPase regulatory subunit 2	PSMD2	1.30191	0.588917
Probable ATP-dependent RNA helicase DDX10	DDX10	1.24662	0.158356
Serine/arginine-rich splicing factor 9	SRSF9	0.824852	0.113781
Serine/arginine-rich splicing factor 5	SRSF5	0.56688	0.10313
Serine/arginine-rich splicing factor 6	SRSF6	0.657846	0.143895
Transcription intermediary factor 1-beta	TRIM28	0.612481	0.00814418
Dehydrogenase/reductase SDR family member 2, mitochondrial	DHRS2	0.975132	0.93645
Ras GTPase-activating protein-binding protein 1	G3BP1	1.11072	0.565468
Polyadenylate-binding protein 4	PABPC4	0.921084	0.614994
Eukaryotic translation initiation factor 3 subunit I	EIF3I	1.12816	0.734011
39S ribosomal protein L49, mitochondrial	MRPL49	0.81208	0.258245
Cytoplasmic dynein 1 intermediate chain 2	DYNC1I2	1.89046	0.393679
Integrin-linked protein kinase	ILK	0.817033	0.57795
NAD(P) transhydrogenase, mitochondrial	NNT	0.575953	0.0636794
Beta-2-syntrophin	SNTB2	1.04123	0.837898
Peptidyl-prolyl cis-trans isomerase G	PPIG	0.632767	0.0877256
Treacle protein	TCOF1	0.746395	0.0841154
Splicing factor 3B subunit 2	SF3B2	0.73343	0.207795
28 kDa heat- and acid-stable phosphoprotein	PDAP1	0.989672	0.974599
Phosphatidylinositol-binding clathrin assembly protein	PICALM	1.3429	0.276971
Sequestosome-1	SQSTM1	3.3589	0.0153029
Tubulin beta-3 chain	TUBB3	1.27063	0.611401
Serine/threonine-protein kinase PRP4 homolog	PRPF4B	0.615025	0.649539
Calcium/calmodulin-dependent protein kinase type II subunit delta	CAMK2D	0.815526	0.66204
Dynactin subunit 2	DCTN2	1.03639	0.85111
SNW domain-containing protein 1	SNW1	0.670757	0.0125541
Transformer-2 protein homolog alpha	TRA2A	0.921098	0.801705
Four and a half LIM domains protein 1	FHL1	0.684221	0.246502
Mannosyl-oligosaccharide glucosidase	MOGS	0.81247	0.545861
CD166 antigen	ALCAM	0.964771	0.848156
Tubulin alpha-3C/D chain	TUBA3C	0.511942	0.498313
Laminin subunit beta-3	LAMB3	3.84095	0.00769114
Laminin subunit gamma-2	LAMC2	3.24824	0.0376215
Nascent polypeptide-associated complex subunit alpha	NACA	1.42696	0.167042
Spliceosome RNA helicase DDX39B	DDX39B	0.799961	0.673351
Bystin	BYSL	1.96966	0.105908
Core-binding factor subunit beta	CBFB	0.858323	0.637067
Cytoskeleton-associated protein 5	CKAP5	0.979178	0.936889
Cold-inducible RNA-binding protein	CIRBP	0.662425	0.209342
Coactosin-like protein	COTL1	1.87005	0.149519
Heterogeneous nuclear ribonucleoprotein D0	HNRNPD	0.854438	0.551931
Lysosome membrane protein 2	SCARB2	1.13133	0.759734
Ribosome biogenesis protein BOP1	BOP1	1.0624	0.730484
Scaffold attachment factor B2	SAFB2	0.716203	0.44999
Eukaryotic translation initiation factor 3 subunit A	EIF3A	1.92585	0.03713
Ubiquitin-associated protein 2-like	UBAP2L	0.909863	0.538158
Malectin	MLEC	1.1169	0.707925
Dihydropyrimidinase-related protein 3	DPYSL3	0.864406	0.829185
Peptidyl-tRNA hydrolase ICT1, mitochondrial	ICT1	0.724395	0.314464
Dynactin subunit 1	DCTN1	1.27718	0.597865
Cytoplasmic dynein 1 heavy chain 1	DYNC1H1	1.9946	0.364703
Src substrate cortactin	CTTN	1.201	0.253336
Flotillin-2	FLOT2	0.557162	0.0694399
Reticulocalbin-2	RCN2	1.00153	0.997247
E3 ubiquitin/ISG15 ligase TRIM25	TRIM25	1.5719	0.121372
Filamin-C	FLNC	2.19509	0.016475
Peptidyl-prolyl cis-trans isomerase FKBP8	FKBP8	0.68758	0.102952
Caprin-1	CAPRIN1	0.842475	0.106949
RNA-binding protein 39	RBM39	0.831121	0.215066
DNA replication licensing factor MCM6	MCM6	0.479331	0.255953
E3 ubiquitin-protein ligase TRIP12	TRIP12	0.970403	0.749539
Mediator of DNA damage checkpoint protein 1	MDC1	0.528655	0.0843989
Clathrin interactor 1	CLINT1	1.14138	0.383984
Ribosomal RNA processing protein 1 homolog B	RRP1B	1.19918	0.0190991
Protein RRP5 homolog	PDCD11	1.88315	0.171276
Ribosome biogenesis protein BMS1 homolog	BMS1	0.992598	0.967295
Ubiquitin carboxyl-terminal hydrolase 10	USP10	1.18143	0.154572
LDLR chaperone MESD	MESDC2	0.87179	0.746875
Neutral alpha-glucosidase AB	GANAB	0.939226	0.670726
Serine/threonine-protein phosphatase 2A 56 kDa regulatory subunit delta isoform	PPP2R5D	0.714506	0.090077
Lamin-B receptor	LBR	0.712577	0.384826
Golgin subfamily B member 1	GOLGB1	0.735653	0.36083
Chromodomain-helicase-DNA-binding protein 4	CHD4	0.594559	0.021668
LIM and SH3 domain protein 1	LASP1	1.52666	0.310317
Zinc finger protein 638	ZNF638	0.726416	0.0480001
Importin subunit beta-1	KPNB1	0.966011	0.879584
Nucleolar and coiled-body phosphoprotein 1	NOLC1	1.15099	0.424287
Condensin complex subunit 2	NCAPH	0.412487	0.00488743
Signal peptidase complex subunit 2	SPCS2	1.10938	0.708683
ER membrane protein complex subunit 2	EMC2	0.957698	0.871367
26S proteasome non-ATPase regulatory subunit 6	PSMD6	1.38499	0.426828
Septin-2	2017-09-02	0.714405	0.135374
Squamous cell carcinoma antigen recognized by T-cells 3	SART3	0.833973	0.570862
116 kDa U5 small nuclear ribonucleoprotein component	EFTUD2	1.16405	0.752226
Zinc transporter ZIP14	SLC39A14	0.561506	0.0697233
Ribosome biogenesis regulatory protein homolog	RRS1	1.1543	0.190688
Eukaryotic translation initiation factor 4H	EIF4H	1.09828	0.778355
WD repeat-containing protein 43	WDR43	1.29141	0.419542
Protein disulfide-isomerase A6	PDIA6	1.08928	0.599698
Plectin	PLEC	1.13604	0.134348
Plectin	PLEC	1.10197	0.775263
Nodal modulator 1	NOMO1	1.01624	0.956161
Prostaglandin E synthase 3	PTGES3	0.747213	0.336842
Non-POU domain-containing octamer-binding protein	NONO	0.716363	0.0595471
Ras-related protein Rab-35	RAB35	0.924984	0.662898
RNA-binding protein with serine-rich domain 1	RNPS1	0.706868	0.43068
Reticulocalbin-1	RCN1	0.896918	0.587708
Poly(rC)-binding protein 1	PCBP1	0.73308	0.216922
Poly(rC)-binding protein 2	PCBP2	0.811473	0.748167
Transcription elongation factor B polypeptide 1	TCEB1	1.1703	0.240364
Transcription elongation factor B polypeptide 2	TCEB2	1.22029	0.558226
Mitochondrial import receptor subunit TOM20 homolog	TOMM20	0.966822	0.915255
Splicing factor 3B subunit 3	SF3B3	1.41554	0.442664
Disks large-associated protein 5	DLGAP5	0.427412	0.0184226
Calponin-3	CNN3	1.03428	0.956458
Scaffold attachment factor B1	SAFB	0.543521	0.0511469
Splicing factor 3A subunit 2	SF3A2	0.546181	0.0418098
Protein transport protein Sec23A	SEC23A	0.721977	0.442324
Splicing factor 3A subunit 1	SF3A1	0.78973	0.53994
Na(+)/H(+) exchange regulatory cofactor NHE-RF2	SLC9A3R2	0.556543	0.228192
Splicing factor 1	SF1	0.807658	0.424154
Microtubule-associated protein RP/EB family member 1	MAPRE1	1.47312	0.046296
ELAV-like protein 1	ELAVL1	0.659275	0.179166
Sterol-4-alpha-carboxylate 3-dehydrogenase, decarboxylating	NSDHL	1.21775	0.334955
Neutral amino acid transporter B(0)	SLC1A5	1.105	0.785034
Mitochondrial import receptor subunit TOM34	TOMM34	1.81954	0.0202448
Vesicle-associated membrane protein 3	VAMP3	0.871125	0.544524
Ras-related protein Rab-11B	RAB11B	1.123	0.631018
Zyxin	ZYX	1.3086	0.0750658
Septin-7	2017-09-07	0.685132	0.142927
Proteasomal ubiquitin receptor ADRM1	ADRM1	1.29721	0.434342
DNA damage-binding protein 1	DDB1	1.03527	0.938278
Serine/threonine-protein phosphatase 2A 56 kDa regulatory subunit epsilon isoform	PPP2R5E	0.885042	0.618785
Hsp90 co-chaperone Cdc37	CDC37	3.46957	0.0414336
Dihydropyrimidinase-related protein 2	DPYSL2	0.470635	0.351044
Histone-binding protein RBBP7	RBBP7	0.809018	0.325547
Serine/arginine-rich splicing factor 7	SRSF7	0.891749	0.793868
Cleavage and polyadenylation specificity factor subunit 6	CPSF6	0.779003	0.392695
Drebrin	DBN1	0.881726	0.222485
Fascin	FSCN1	1.56409	0.464352
Gamma-interferon-inducible protein 16	IFI16	2.09973	0.0147706
2,4-dienoyl-CoA reductase, mitochondrial	DECR1	1.37588	0.183706
NADH dehydrogenase [ubiquinone] 1 alpha subcomplex subunit 5	NDUFA5	0.742254	0.127888
Putative ATP-dependent Clp protease proteolytic subunit, mitochondrial	CLPP	1.34514	0.418805
Phosphoenolpyruvate carboxykinase [GTP], mitochondrial	PCK2	1.0402	0.893762
Mitochondrial inner membrane protein	IMMT	1.02346	0.829762
Heterogeneous nuclear ribonucleoprotein U-like protein 2	HNRNPUL2	0.781307	0.18042
WD40 repeat-containing protein SMU1	SMU1	0.656182	0.124883
Prolyl 3-hydroxylase 1	LEPRE1	1.04783	0.832561
MAP7 domain-containing protein 1	MAP7D1	0.689529	0.367527
Protein LSM12 homolog	LSM12	0.71851	0.471209
Mitochondrial import inner membrane translocase subunit TIM50	TIMM50	1.07774	0.685709
39S ribosomal protein L51, mitochondrial	MRPL51	1.1987	0.722503
Protein FAM98B	FAM98B	0.89349	0.486628
Uncharacterized protein C17orf85	C17orf85	0.738204	0.518764
Pyrroline-5-carboxylate reductase 3	PYCRL	0.872648	0.381209
OCIA domain-containing protein 2	OCIAD2	2.77082	0.00355309
Transmembrane protein 41B	TMEM41B	1.0306	0.935497
DBIRD complex subunit ZNF326	ZNF326	0.650031	0.00582152
Melanoma inhibitory activity protein 3	MIA3	0.956579	0.922144
RRP12-like protein	RRP12	1.63522	0.0745345
Torsin-1A-interacting protein 1	TOR1AIP1	1.34496	0.0560205
Deoxynucleotidyltransferase terminal-interacting protein 2	DNTTIP2	0.840855	0.612636
Cytochrome c oxidase protein 20 homolog	COX20	0.730123	0.00313453
E3 ubiquitin-protein ligase UBR4	UBR4	1.18733	0.560276
39S ribosomal protein L2, mitochondrial	MRPL2	0.953746	0.843729
Ubiquitin-associated protein 2	UBAP2	0.92577	0.749779
RNA-binding protein 26	RBM26	0.580779	0.0741547
Microtubule-associated protein 1S	MAP1S	3.41967	0.016131
Cytospin-A	SPECC1L	0.665949	0.173331
Atlastin-3	ATL3	1.00286	0.996267
60S ribosomal protein L7-like 1	RPL7L1	1.28611	0.299399
Ragulator complex protein LAMTOR1	LAMTOR1	1.07236	0.662129
2,5-phosphodiesterase 12	PDE12	1.60145	0.175059
Calcium-binding mitochondrial carrier protein SCaMC-1	SLC25A24	0.861016	0.499482
Transmembrane protein 214	TMEM214	1.10467	0.685413
Phostensin	PPP1R18	3.54053	0.0187525
Polymerase I and transcript release factor	PTRF	0.477838	0.0135167
Parafibromin	CDC73	0.847991	0.169895
39S ribosomal protein L14, mitochondrial	MRPL14	0.884685	0.53488
Long-chain fatty acid transport protein 4	SLC27A4	1.15538	0.389127
Enhancer of mRNA-decapping protein 4	EDC4	1.01532	0.925038
Pre-mRNA-processing-splicing factor 8	PRPF8	0.985859	0.98638
Neutral cholesterol ester hydrolase 1	NCEH1	2.3611	0.00698606
Zinc finger CCCH domain-containing protein 14	ZC3H14	0.695658	0.16023
Coiled-coil domain-containing protein 137	CCDC137	1.0554	0.742496
La-related protein 1	LARP1	1.12577	0.744687
ATPase family AAA domain-containing protein 2	ATAD2	0.234887	0.0173688
Monofunctional C1-tetrahydrofolate synthase, mitochondrial	MTHFD1L	0.895132	0.693677
Pre-mRNA 3-end-processing factor FIP1	FIP1L1	0.861004	0.229296
Myosin phosphatase Rho-interacting protein	MPRIP	1.24803	0.511035
PERQ amino acid-rich with GYF domain-containing protein 2	GIGYF2	1.02696	0.866051
Inhibitor of nuclear factor kappa-B kinase-interacting protein	IKBIP	0.950178	0.701079
Inhibitor of nuclear factor kappa-B kinase-interacting protein	IKBIP	1.45908	0.0162554
Histone H3.2	HIST2H3A	0.684441	0.446258
La-related protein 4	LARP4	1.05532	0.732675
40S ribosomal protein S27-like	RPS27L	1.06993	0.844877
Staphylococcal nuclease domain-containing protein 1	SND1	0.889208	0.228695
Probable ATP-dependent RNA helicase DDX46	DDX46	0.759188	0.0258937
Basic leucine zipper and W2 domain-containing protein 1	BZW1	1.38512	0.45145
Putative ATP-dependent RNA helicase DHX30	DHX30	1.26384	0.3461
Cytoplasmic FMR1-interacting protein 1	CYFIP1	1.28524	0.461637
PHD finger-like domain-containing protein 5A	PHF5A	0.479846	0.00435047
Zinc finger CCCH-type antiviral protein 1	ZC3HAV1	0.510353	0.0224776
Nuclear fragile X mental retardation-interacting protein 2	NUFIP2	0.923547	0.574067
ATP-dependent RNA helicase DHX29	DHX29	0.880761	0.437667
E3 ubiquitin-protein ligase HUWE1	HUWE1	0.974885	0.959323
YTH domain family protein 3	YTHDF3	1.19044	0.656278
Transmembrane emp24 domain-containing protein 4	TMED4	1.22677	0.519014
Acyl-coenzyme A thioesterase 1	ACOT1	0.772419	0.397885
Polyadenylate-binding protein 2	PABPN1	1.08255	0.799097
Protein LYRIC	MTDH	1.08874	0.557652
Kinectin	KTN1	0.73609	0.00944841
Pleckstrin homology-like domain family B member 1	PHLDB1	0.565545	0.0569591
Leucine zipper protein 1	LUZP1	0.658474	0.377894
THO complex subunit 4	ALYREF	0.626561	0.170777
Zinc finger CCCH domain-containing protein 18	ZC3H18	0.951227	0.632658
Cullin-associated NEDD8-dissociated protein 1	CAND1	0.894895	0.667983
Uncharacterized protein CXorf67	CXorf67	0.654081	0.0130997
ATP-dependent RNA helicase DDX42	DDX42	0.534593	0.222181
Syntaxin-12	STX12	1.80789	0.0184265
Transcriptional repressor p66-alpha	GATAD2A	0.730864	0.298734
Homeobox protein TGIF2LX	TGIF2LX	0.571454	0.0698711
Protein AHNAK2	AHNAK2	0.511896	0.0463929
PHD finger protein 6	PHF6	0.481611	0.105042
Calcium homeostasis endoplasmic reticulum protein	CHERP	0.63418	0.0621024
DnaJ homolog subfamily C member 10	DNAJC10	0.938229	0.907852
Ribonucleoprotein PTB-binding 1	RAVER1	0.541707	0.00647052
pre-rRNA processing protein FTSJ3	FTSJ3	1.13528	0.427156
Serine/arginine repetitive matrix protein 1	SRRM1	0.623327	0.0178633
ATP-dependent RNA helicase SUPV3L1, mitochondrial	SUPV3L1	1.13434	0.615492
Proline-, glutamic acid- and leucine-rich protein 1	PELP1	0.903563	0.588138
Abl interactor 1	ABI1	1.09355	0.606536
DBIRD complex subunit KIAA1967	KIAA1967	1.00574	0.987054
Mimitin, mitochondrial	NDUFAF2	1.67292	0.00470002
Nuclear pore complex protein Nup93	NUP93	1.12664	0.61944
Leucine-rich repeat-containing protein 47	LRRC47	1.06148	0.715508
EH domain-binding protein 1-like protein 1	EHBP1L1	2.00696	0.312983
Synaptopodin	SYNPO	0.383185	0.0370347
Mitochondrial import receptor subunit TOM5 homolog	TOMM5	1.30083	0.0662357
Cleavage and polyadenylation specificity factor subunit 7	CPSF7	0.712826	0.0377172
ADP-ribosylation factor GTPase-activating protein 2	ARFGAP2	0.546495	0.250652
ADP-ribosylation factor GTPase-activating protein 1	ARFGAP1	1.90812	0.0184961
ER membrane protein complex subunit 1	EMC1	1.08535	0.949377
RNA polymerase II-associated factor 1 homolog	PAF1	0.713127	0.112882
39S ribosomal protein L43, mitochondrial	MRPL43	0.855485	0.35588
Protein KRI1 homolog	KRI1	1.02786	0.908574
Procollagen galactosyltransferase 1	COLGALT1	0.770563	0.113282
Sulfatase-modifying factor 2	SUMF2	0.651592	0.49002
Thioredoxin domain-containing protein 5	TXNDC5	0.857413	0.306179
ATPase family AAA domain-containing protein 1	ATAD1	0.996267	0.973665
Plasminogen activator inhibitor 1 RNA-binding protein	SERBP1	0.874608	0.548807
LEM domain-containing protein 2	LEMD2	0.653287	0.0374904
Protein FAM98A	FAM98A	1.80064	0.089307
ATP-binding cassette sub-family F member 1	ABCF1	0.905597	0.445705
Serum response factor-binding protein 1	SRFBP1	0.824996	0.414111
Neuroguidin	NGDN	1.03616	0.816602
Periphilin-1	PPHLN1	0.452699	0.0217375
Nucleoporin NUP53	NUP35	0.935832	0.629559
Torsin-1A-interacting protein 2	TOR1AIP2	0.884768	0.420248
Atlastin-2	ATL2	1.0736	0.779864
WD repeat-containing protein 36	WDR36	1.40128	0.480009
Growth arrest and DNA damage-inducible proteins-interacting protein 1	GADD45GIP1	0.901147	0.750018
SWI/SNF complex subunit SMARCC2	SMARCC2	0.649856	0.457371
Retinol dehydrogenase 11	RDH11	0.886757	0.849373
Protein CIP2A	KIAA1524	0.502941	0.00350215
Dolichyl-diphosphooligosaccharide--protein glycosyltransferase subunit STT3B	STT3B	0.808651	0.650266
Polyribonucleotide nucleotidyltransferase 1, mitochondrial	PNPT1	1.43695	0.218187
ATP-dependent RNA helicase DDX54	DDX54	0.945483	0.85815
Ribosome biogenesis protein BRX1 homolog	BRIX1	1.07155	0.718122
U3 small nucleolar RNA-associated protein 15 homolog	UTP15	1.43362	0.0291864
Probable glutathione peroxidase 8	GPX8	0.640746	0.12029
Gem-associated protein 5	GEMIN5	1.21304	0.877859
Importin-4	IPO4	1.1446	0.616011
Nucleolar complex protein 3 homolog	NOC3L	0.824025	0.364705
Zinc finger CCCH domain-containing protein 15	ZC3H15	0.809044	0.358139
Coiled-coil domain-containing protein 12	CCDC12	0.504802	0.0607635
Programmed cell death 6-interacting protein	PDCD6IP	1.26574	0.486795
Protein BRICK1	BRK1	0.821818	0.397866
Sec1 family domain-containing protein 1	SCFD1	0.940702	0.773403
Fatty acyl-CoA reductase 1	FAR1	1.17021	0.609863
Ataxin-2-like protein	ATXN2L	0.919544	0.760081
PH-interacting protein	PHIP	0.547516	0.105175
Splicing regulatory glutamine/lysine-rich protein 1	SREK1	1.00069	0.997211
Paraspeckle component 1	PSPC1	0.636407	0.0663147
Transcriptional repressor p66-beta	GATAD2B	0.515446	0.0335212
DnaJ homolog subfamily C member 9	DNAJC9	0.401522	0.0312078
Beta-catenin-like protein 1	CTNNBL1	0.966622	0.914722
Protein ELYS	AHCTF1	0.525555	0.119139
ATP-dependent RNA helicase DDX1	DDX1	1.30411	0.536994
Protein FAM3C	FAM3C	1.35427	0.307881
Heat shock protein 105 kDa	HSPH1	1.98156	0.292084
Unconventional myosin-XVIIIa	MYO18A	0.682803	0.114714
Translational activator GCN1	GCN1L1	1.6666	0.201484
Nuclear pore complex protein Nup205	NUP205	1.32027	0.337904
28S ribosomal protein S31, mitochondrial	MRPS31	1.30916	0.143579
Poliovirus receptor-related protein 2	PVRL2	0.68636	0.155704
Histone deacetylase 2	HDAC2	0.856755	0.392712
Signal transducing adapter molecule 1	STAM	1.39707	0.508468
Zinc finger protein ubi-d4	DPF2	0.612114	0.192098
TATA-binding protein-associated factor 2N	TAF15	0.847341	0.462272
Probable ATP-dependent RNA helicase DDX17	DDX17	0.579131	0.00431803
DNA repair protein RAD50	RAD50	0.736829	0.527553
CUGBP Elav-like family member 1	CELF1	1.09499	0.815464
Rho guanine nucleotide exchange factor 1	ARHGEF1	2.23653	0.203474
Ubiquitin fusion degradation protein 1 homolog	UFD1L	1.10938	0.625062
Golgi apparatus protein 1	GLG1	0.30562	0.00674847
Regulator of nonsense transcripts 1	UPF1	0.977142	0.88961
SWI/SNF complex subunit SMARCC1	SMARCC1	0.451681	0.0373057
SWI/SNF-related matrix-associated actin-dependent regulator of chromatin subfamily D member 2	SMARCD2	1.07462	0.752155
Far upstream element-binding protein 2	KHSRP	1.35672	0.286694
Transportin-1	TNPO1	1.25529	0.70897
Ribosomal RNA small subunit methyltransferase NEP1	EMG1	1.21076	0.378308
Probable ubiquitin carboxyl-terminal hydrolase FAF-X	USP9X	0.711932	0.337378
Lipoma-preferred partner	LPP	0.576509	0.116641
Histone H2A type 1-C	HIST1H2AC	0.477784	0.0887735
SWI/SNF-related matrix-associated actin-dependent regulator of chromatin subfamily E member 1	SMARCE1	0.535332	0.237906
GPI transamidase component PIG-T	PIGT	0.787361	0.383154
Nicalin	NCLN	1.04018	0.954819
Cirhin	CIRH1A	1.73756	0.655106
Protein TBRG4	TBRG4	1.51645	0.0580885
Coiled-coil domain-containing protein 47	CCDC47	1.06735	0.668357
39S ribosomal protein L24, mitochondrial	MRPL24	1.26275	0.369656
Protein mago nashi homolog 2	MAGOHB	1.02261	0.958961
Fermitin family homolog 2	FERMT2	0.696372	0.2811
Far upstream element-binding protein 1	FUBP1	0.966275	0.898242
Leucine-rich repeat-containing protein 59	LRRC59	0.830245	0.30927
Peptidyl-prolyl cis-trans isomerase FKBP10	FKBP10	0.360918	0.159357
Mitochondrial import receptor subunit TOM6 homolog	TOMM6	0.943284	0.913347
SH3 domain-containing kinase-binding protein 1	SH3KBP1	5.46447	0.00734721
Pyrroline-5-carboxylate reductase 2	PYCR2	1.74407	0.0655289
FAS-associated factor 2	FAF2	1.17812	0.187291
Coiled-coil domain-containing protein 124	CCDC124	0.849425	0.758248
AP-2 complex subunit mu	AP2M1	1.83352	0.360088
Reticulocalbin-3	RCN3	1.56318	0.144567
RalBP1-associated Eps domain-containing protein 1	REPS1	0.881926	0.575532
U5 small nuclear ribonucleoprotein 40 kDa protein	SNRNP40	0.662846	0.216577
RNA binding motif protein, X-linked-like-1	RBMXL1	0.821667	0.374383
39S ribosomal protein L53, mitochondrial	MRPL53	0.64415	0.17056
Coiled-coil domain-containing protein 51	CCDC51	1.69622	0.0812963
DnaJ homolog subfamily A member 3, mitochondrial	DNAJA3	1.72719	0.00296438
Protein S100-A16	S100A16	1.49018	0.0521294
39S ribosomal protein L48, mitochondrial	MRPL48	1.19633	0.713477
Probable ATP-dependent RNA helicase DDX27	DDX27	0.890191	0.21465
PDZ and LIM domain protein 5	PDLIM5	1.32328	0.0232764
ERO1-like protein alpha	ERO1L	1.32985	0.384258
Serine/threonine-protein phosphatase PGAM5, mitochondrial	PGAM5	1.16183	0.652176
Far upstream element-binding protein 3	FUBP3	0.894555	0.410786
Splicing factor 45	RBM17	0.758359	0.324782
Succinyl-CoA ligase [GDP-forming] subunit beta, mitochondrial	SUCLG2	0.937459	0.786086
Protein disulfide-isomerase TMX3	TMX3	0.832903	0.621543
Zinc finger RNA-binding protein	ZFR	1.11848	0.730153
YTH domain-containing protein 1	YTHDC1	0.772294	0.148664
Janus kinase and microtubule-interacting protein 1	JAKMIP1	0.547919	0.107696
RNA-binding protein 14	RBM14	0.879108	0.56435
Protein quaking	QKI	0.361699	0.00886745
Serine/threonine-protein phosphatase 1 regulatory subunit 10	PPP1R10	0.984461	0.92939
Vacuolar protein sorting-associated protein 35	VPS35	1.10709	0.85759
Transcriptional activator protein Pur-beta	PURB	1.41149	0.041548
Chloride channel CLIC-like protein 1	CLCC1	0.682723	0.261072
Neurabin-2	PPP1R9B	0.836043	0.531991
SRSF protein kinase 1	SRPK1	1.192	0.0704753
Paired amphipathic helix protein Sin3a	SIN3A	0.759473	0.304199
Putative RNA-binding protein 15	RBM15	0.692181	0.0618322
ATP-dependent zinc metalloprotease YME1L1	YME1L1	1.01534	0.931171
C-Myc-binding protein	MYCBP	1.12821	0.574957
Tubulin-folding cofactor B	TBCB	1.03235	0.954528
Calponin-2	CNN2	0.443641	0.0154667
Translocation protein SEC62	SEC62	1.25614	0.212258
Cell division cycle 5-like protein	CDC5L	0.791503	0.156277
26S proteasome non-ATPase regulatory subunit 1	PSMD1	1.56381	0.430524
E3 ubiquitin-protein ligase RING2	RNF2	0.438573	0.00415319
Protein DJ-1	PARK7	1.19203	0.64727
Synaptic vesicle membrane protein VAT-1 homolog	VAT1	1.99168	0.0518801
DnaJ homolog subfamily C member 2	DNAJC2	1.13153	0.707663
Nuclear pore complex protein Nup88	NUP88	0.90075	0.424258
Eukaryotic translation initiation factor 3 subunit C	EIF3C	1.68236	0.211917
DnaJ homolog subfamily C member 7	DNAJC7	0.908994	0.611957
Prohibitin-2	PHB2	1.06116	0.820115
COP9 signalosome complex subunit 8	COPS8	0.969443	0.942839
Kinesin-like protein KIF2C	KIF2C	0.912332	0.561713
Ataxin-2	ATXN2	0.952721	0.878903
3-hydroxyacyl-CoA dehydrogenase type-2	HSD17B10	0.969886	0.887265
Heterogeneous nuclear ribonucleoprotein A/B	HNRNPAB	0.972082	0.86904
Nucleosome assembly protein 1-like 4	NAP1L4	1.05781	0.914321
Gamma-soluble NSF attachment protein	NAPG	1.17865	0.600463
Aconitate hydratase, mitochondrial	ACO2	1.30277	0.676843
T-complex protein 1 subunit eta	CCT7	1.47993	0.526899
Probable rRNA-processing protein EBP2	EBNA1BP2	0.906132	0.370424
Serine/threonine-protein kinase VRK1	VRK1	0.787437	0.703935
ATP-dependent RNA helicase DDX50	DDX50	0.817908	0.469572
Ribosomal protein 63, mitochondrial	MRP63	1.01558	0.946693
Tubulin alpha-1C chain	TUBA1C	1.15845	0.796045
Myb-binding protein 1A	MYBBP1A	1.46294	0.121338
Coronin-1B	CORO1B	1.13967	0.446622
Thioredoxin domain-containing protein 17	TXNDC17	1.20539	0.661946
45 kDa calcium-binding protein	SDF4	0.498516	0.136663
Coiled-coil-helix-coiled-coil-helix domain-containing protein 6, mitochondrial	CHCHD6	0.835509	0.493617
Endoplasmic reticulum resident protein 44	ERP44	1.11884	0.642422
Nucleolar protein 10	NOL10	1.10271	0.506603
Cancer-related nucleoside-triphosphatase	NTPCR	0.849159	0.592722
Extended synaptotagmin-1	ESYT1	0.769199	0.0801203
COP9 signalosome complex subunit 4	COPS4	1.38001	0.0716618
Death-inducer obliterator 1	DIDO1	0.493298	0.00280872
Alanyl-tRNA editing protein Aarsd1	AARSD1	1.21776	0.539409
Acidic leucine-rich nuclear phosphoprotein 32 family member E	ANP32E	0.523771	0.0863333
Transmembrane protein 43	TMEM43	1.21851	0.473009
Tubulin beta-6 chain	TUBB6	2.05492	0.202459
Heterogeneous nuclear ribonucleoprotein U-like protein 1	HNRNPUL1	0.584569	0.00495813
Probable ATP-dependent RNA helicase DDX23	DDX23	0.897286	0.436406
Tubulin beta-2B chain	TUBB2B	1.68905	0.35951
Transmembrane protein 109	TMEM109	0.587449	0.137739
U3 small nucleolar RNA-associated protein 14 homolog A	UTP14A	1.11995	0.709459
Transmembrane emp24 domain-containing protein 9	TMED9	1.08435	0.609344
Guanine nucleotide-binding protein-like 3	GNL3	1.25076	0.443281
Acetyl-CoA acetyltransferase, cytosolic	ACAT2	1.08782	0.625326
Splicing factor 3B subunit 5	SF3B5	0.704755	0.14189
Sideroflexin-3	SFXN3	1.17831	0.524701
Protein LSM14 homolog B	LSM14B	0.681932	0.0535784
Serrate RNA effector molecule homolog	SRRT	1.03564	0.938269
AP-1 complex subunit mu-1	AP1M1	1.17307	0.571635
Eukaryotic translation initiation factor 2A	EIF2A	1.20801	0.576027
Polymerase delta-interacting protein 3	POLDIP3	0.656005	0.110164
39S ribosomal protein L13, mitochondrial	MRPL13	0.896552	0.559945
39S ribosomal protein L4, mitochondrial	MRPL4	0.92078	0.780453
MKI67 FHA domain-interacting nucleolar phosphoprotein	MKI67IP	0.866839	0.303968
28S ribosomal protein S26, mitochondrial	MRPS26	0.788627	0.683548
Nucleolar GTP-binding protein 1	GTPBP4	1.49916	0.142801
Apoptosis inhibitor 5	API5	0.773391	0.627108
Protein dpy-30 homolog	DPY30	0.922496	0.840776
182 kDa tankyrase-1-binding protein	TNKS1BP1	1.07113	0.686044
ATP-dependent RNA helicase DDX24	DDX24	1.07187	0.697583
DNA-directed RNA polymerase I subunit RPA49	POLR1E	1.10135	0.517427
SRA stem-loop-interacting RNA-binding protein, mitochondrial	SLIRP	0.862564	0.575796
Caseinolytic peptidase B protein homolog	CLPB	1.02138	0.928587
N-acetyltransferase 10	NAT10	1.27966	0.42201
Kinesin light chain 2	KLC2	1.57338	0.0806737
Integrin-linked kinase-associated serine/threonine phosphatase 2C	ILKAP	0.660221	0.052093
5-3 exoribonuclease 2	XRN2	0.850426	0.546834
Histone deacetylase complex subunit SAP130	SAP130	0.565977	0.0662634
Rac GTPase-activating protein 1	RACGAP1	0.547426	0.0239856
Probable ATP-dependent RNA helicase DDX47	DDX47	0.87922	0.394594
Ras-related protein Rab-1B	RAB1B	1.21269	0.660568
Nuclear ubiquitous casein and cyclin-dependent kinase substrate 1	NUCKS1	0.296899	0.00554095
EH domain-containing protein 4	EHD4	1.03075	0.909465
39S ribosomal protein L46, mitochondrial	MRPL46	0.913841	0.560758
Pinin	PNN	0.733012	0.120673
Thioredoxin-related transmembrane protein 1	TMX1	0.758667	0.568362
Protein unc-45 homolog A	UNC45A	1.11099	0.537273
Charged multivesicular body protein 4b	CHMP4B	1.16874	0.57513
Serine/threonine-protein kinase WNK1	WNK1	0.881818	0.761447
EH domain-containing protein 1	EHD1	1.43319	0.320748
ESF1 homolog	ESF1	1.52232	0.231582
HEAT repeat-containing protein 1	HEATR1	1.2568	0.143812
Coiled-coil domain-containing protein 86	CCDC86	1.07726	0.76704
Nucleolar protein 6	NOL6	2.17089	0.1867
Ribosome production factor 2 homolog	RPF2	1.17843	0.377402
Sideroflexin-1	SFXN1	0.980901	0.967603
Exportin-5	XPO5	1.47326	0.411944
Calcyclin-binding protein	CACYBP	1.20623	0.410314
Retinol dehydrogenase 14	RDH14	1.27349	0.111339
Echinoderm microtubule-associated protein-like 4	EML4	0.622481	0.0793927
Nuclear receptor coactivator 5	NCOA5	0.530843	0.00827559
Stromal cell-derived factor 2-like protein 1	SDF2L1	0.805752	0.809548
Prolactin regulatory element-binding protein	PREB	1.24025	0.123241
39S ribosomal protein L47, mitochondrial	MRPL47	1.0584	0.777377
Charged multivesicular body protein 1a	CHMP1A	0.747433	0.257668
Adipocyte plasma membrane-associated protein	APMAP	0.741963	0.519001
ADP-ribosylation factor GTPase-activating protein 3	ARFGAP3	0.796757	0.350435
Ras-related protein Rab-18	RAB18	0.791902	0.677858
Vacuolar protein sorting-associated protein VTA1 homolog	VTA1	0.669244	0.50087
Dynein light chain roadblock-type 1	DYNLRB1	1.12262	0.75145
ER membrane protein complex subunit 7	EMC7	1.30181	0.218969
Enhancer of yellow 2 transcription factor homolog	ENY2	0.783597	0.236392
H/ACA ribonucleoprotein complex subunit 3	NOP10	0.987204	0.972581
39S ribosomal protein L40, mitochondrial	MRPL40	0.899594	0.756275
Reticulon-4	RTN4	2.18973	0.00733679
Regulation of nuclear pre-mRNA domain-containing protein 1B	RPRD1B	0.80199	0.529709
Actin-binding protein anillin	ANLN	0.916103	0.288387
Something about silencing protein 10	UTP3	1.17583	0.659048
PDZ and LIM domain protein 7	PDLIM7	0.658927	0.0287092
Nucleolar RNA helicase 2	DDX21	1.30938	0.078982
Translation initiation factor eIF-2B subunit gamma	EIF2B3	1.47703	0.332488
Muscleblind-like protein 1	MBNL1	0.81002	0.473664
Bromodomain adjacent to zinc finger domain protein 1A	BAZ1A	1.29251	0.338147
39S ribosomal protein L17, mitochondrial	MRPL17	0.951094	0.863994
Mitochondrial import receptor subunit TOM22 homolog	TOMM22	1.0287	0.917111
Phenylalanine--tRNA ligase beta subunit	FARSB	1.9778	0.26052
Isoleucine--tRNA ligase, mitochondrial	IARS2	1.47278	0.270922
Protein FAM207A	FAM207A	0.869024	0.282819
Sister chromatid cohesion protein PDS5 homolog B	PDS5B	0.486769	0.00414553
Structural maintenance of chromosomes protein 4	SMC4	0.373556	0.00335911
Protein lin-7 homolog C	LIN7C	0.762436	0.468177
SPATS2-like protein	SPATS2L	2.74746	0.0527237
Protein FAM49B	FAM49B	1.26206	0.413804
ATP-dependent RNA helicase DDX19A	DDX19A	0.875077	0.583255
DDB1- and CUL4-associated factor 13	DCAF13	1.09659	0.657004
Cell cycle control protein 50A	TMEM30A	0.652973	0.308929
ATPase family AAA domain-containing protein 3A	ATAD3A	1.15751	0.569326
ADP-ribosylation factor-like protein 8B	ARL8B	1.24411	0.70332
ATP-dependent RNA helicase DDX18	DDX18	1.05315	0.912894
28S ribosomal protein S18a, mitochondrial	MRPS18A	0.943094	0.843525
RNA-binding protein 28	RBM28	1.00968	0.949168
Pre-mRNA-splicing factor RBM22	RBM22	0.613329	0.0612378
Arginine and glutamate-rich protein 1	ARGLU1	0.678194	0.0111933
SAFB-like transcription modulator	SLTM	0.950698	0.802381
OCIA domain-containing protein 1	OCIAD1	0.923346	0.686116
Inositol monophosphatase 3	IMPAD1	0.780246	0.205844
Coiled-coil-helix-coiled-coil-helix domain-containing protein 3, mitochondrial	CHCHD3	0.940155	0.828778
tRNA (guanine(26)-N(2))-dimethyltransferase	TRMT1	1.55644	0.0146921
DnaJ homolog subfamily B member 12	DNAJB12	1.06845	0.883872
H/ACA ribonucleoprotein complex subunit 1	GAR1	1.05241	0.845041
Protein AATF	AATF	1.25889	0.243907
Probable ATP-dependent RNA helicase DDX56	DDX56	0.937334	0.691277
Bcl-2-associated transcription factor 1	BCLAF1	0.795555	0.0509343
U3 small nucleolar RNA-associated protein 6 homolog	UTP6	1.48529	0.199881
Tropomodulin-3	TMOD3	0.943039	0.881256
UDP-glucose:glycoprotein glucosyltransferase 1	UGGT1	1.14692	0.702236
Constitutive coactivator of PPAR-gamma-like protein 1	FAM120A	1.07908	0.656262
Myoferlin	MYOF	1.1375	0.631238
Glioma tumor suppressor candidate region gene 2 protein	GLTSCR2	0.961039	0.925843
39S ribosomal protein L15, mitochondrial	MRPL15	1.16018	0.490319
Thymocyte nuclear protein 1	THYN1	0.570937	0.058419
Ankycorbin	RAI14	0.942283	0.799745
Vesicle-associated membrane protein-associated protein A	VAPA	1.02778	0.825824
39S ribosomal protein L27, mitochondrial	MRPL27	1.32336	0.588455
Septin-10	2017-09-10	0.972313	0.927605
Protein RCC2	RCC2	0.653402	0.327987
SLAIN motif-containing protein 2	SLAIN2	0.749411	0.15217
CTTNBP2 N-terminal-like protein	CTTNBP2NL	1.55247	0.324436
Ribosome-binding protein 1	RRBP1	0.990121	0.948305
Leucine--tRNA ligase, cytoplasmic	LARS	1.42806	0.0352844
Myelin expression factor 2	MYEF2	0.742916	0.297146
Ataxin-10	ATXN10	0.888522	0.485702
SUMO-activating enzyme subunit 1	SAE1	1.03398	0.928586
C-type mannose receptor 2	MRC2	0.419349	0.00662294
Guanine nucleotide-binding protein G(I)/G(S)/G(O) subunit gamma-12	GNG12	0.643508	0.012064
Eukaryotic translation initiation factor 3 subunit K	EIF3K	1.12275	0.685459
Glyoxylate reductase/hydroxypyruvate reductase	GRHPR	1.2381	0.533423
DnaJ homolog subfamily B member 11	DNAJB11	1.14683	0.602054
SUMO-activating enzyme subunit 2	UBA2	1.70087	0.170005
Mortality factor 4-like protein 1	MORF4L1	0.625208	0.0221268
Nuclear RNA export factor 1	NXF1	1.0154	0.906318
Tight junction protein ZO-2	TJP2	1.42191	0.145148
Vesicle transport through interaction with t-SNAREs homolog 1B	VTI1B	0.620413	0.160219
Translocation protein SEC63 homolog	SEC63	1.48064	0.392953
LIM domain and actin-binding protein 1	LIMA1	1.12627	0.560062
Signal recognition particle subunit SRP68	SRP68	1.19682	0.227018
Cysteine and histidine-rich domain-containing protein 1	CHORDC1	0.923758	0.879531
Septin-9	2017-09-09	0.921685	0.792813
Prefoldin subunit 2	PFDN2	1.33641	0.551903
Poly(U)-binding-splicing factor PUF60	PUF60	0.739569	0.0994793
Translation initiation factor eIF-2B subunit delta	EIF2B4	1.5794	0.126265
Calcium-binding mitochondrial carrier protein Aralar2	SLC25A13	0.701614	0.508194
Drebrin-like protein	DBNL	0.940588	0.869473
Stomatin-like protein 2, mitochondrial	STOML2	1.05156	0.830145
mRNA turnover protein 4 homolog	MRTO4	1.02594	0.956704
RNA-binding protein Raly	RALY	0.820562	0.124945
Apoptotic chromatin condensation inducer in the nucleus	ACIN1	0.65179	0.052734
Nuclear pore complex protein Nup50	NUP50	0.96671	0.949712
Protein CDV3 homolog	CDV3	1.6512	0.131645
Ras-related protein Rab-21	RAB21	1.03662	0.841636
Coronin-1C	CORO1C	1.23568	0.0138166
Targeting protein for Xklp2	TPX2	0.792911	0.273906
Transmembrane and coiled-coil domain-containing protein 1	TMCO1	1.69318	0.0270725
Pre-mRNA-processing factor 19	PRPF19	0.872044	0.433845
Nucleolar protein 7	NOL7	0.753609	0.265577
Ras GTPase-activating protein-binding protein 2	G3BP2	1.39411	0.192073
E3 ubiquitin-protein ligase CHIP	STUB1	0.819117	0.647093
Protein kinase C and casein kinase substrate in neurons protein 2	PACSIN2	1.65155	0.296163
Melanoma-associated antigen D2	MAGED2	0.802886	0.432534
Translocon-associated protein subunit gamma	SSR3	1.19083	0.693408
26S proteasome non-ATPase regulatory subunit 13	PSMD13	1.75359	0.157141
Probable dimethyladenosine transferase	DIMT1	1.26452	0.452793
COP9 signalosome complex subunit 3	COPS3	0.988142	0.943231
WD repeat-containing protein 3	WDR3	1.19923	0.545052
0	0	1.13542	0.287225
Zinc finger CCCH domain-containing protein 4	ZC3H4	0.727473	0.0398887
Serine/arginine repetitive matrix protein 2	SRRM2	0.763966	0.0681551
Proliferation-associated protein 2G4	PA2G4	1.28459	0.376292
Brain-specific angiogenesis inhibitor 1-associated protein 2	BAIAP2	0.458152	0.0172699
Charged multivesicular body protein 2b	CHMP2B	0.78745	0.236467
UPF0568 protein C14orf166	C14orf166	0.983698	0.966511
RuvB-like 2	RUVBL2	1.08917	0.620317
Peptidyl-prolyl cis-trans isomerase NIMA-interacting 4	PIN4	0.777534	0.428518
Eukaryotic translation initiation factor 3 subunit L	EIF3L	2.40829	0.0866789
Phospholipase A-2-activating protein	PLAA	1.72627	0.0704029
RuvB-like 1	RUVBL1	1.07589	0.70731
Voltage-dependent anion-selective channel protein 3	VDAC3	1.30916	0.524235
Cofilin-2	CFL2	1.07057	0.914038
Endoplasmic reticulum-Golgi intermediate compartment protein 3	ERGIC3	1.17279	0.760438
Developmentally-regulated GTP-binding protein 1	DRG1	1.15561	0.154235
Nck-associated protein 1	NCKAP1	1.05492	0.913701
Protein canopy homolog 2	CNPY2	1.70802	0.412582
A-kinase anchor protein 2	AKAP2	1.01993	0.968597
Exosome complex exonuclease RRP44	DIS3	1.26594	0.155172
28S ribosomal protein S28, mitochondrial	MRPS28	1.10128	0.844237
Cytochrome c oxidase assembly protein 3 homolog, mitochondrial	COA3	0.783183	0.433873
Probable ATP-dependent RNA helicase DDX52	DDX52	0.902472	0.375076
28S ribosomal protein S7, mitochondrial	MRPS7	1.2993	0.168958
Translation machinery-associated protein 7	TMA7	0.769253	0.469365
Thyroid hormone receptor-associated protein 3	THRAP3	0.616331	0.0794724
WW domain-binding protein 11	WBP11	0.666204	0.00566947
Nucleolar protein 58	NOP58	0.943226	0.750726
Suppressor of G2 allele of SKP1 homolog	SUGT1	0.735884	0.458672
Nitric oxide synthase-interacting protein	NOSIP	0.705592	0.057085
Thioredoxin-related transmembrane protein 2	TMX2	0.923089	0.783511
Putative RNA-binding protein Luc7-like 2	LUC7L2	0.752478	0.365199
Dehydrogenase/reductase SDR family member 7	DHRS7	1.39493	0.343869
28S ribosomal protein S2, mitochondrial	MRPS2	1.61287	0.180144
Probable U3 small nucleolar RNA-associated protein 11	UTP11L	1.50927	0.185311
Ribosome maturation protein SBDS	SBDS	1.64285	0.232637
39S ribosomal protein L11, mitochondrial	MRPL11	0.889253	0.713347
RRP15-like protein	RRP15	1.10337	0.700251
Nucleolar protein 16	NOP16	1.65866	0.0100294
28S ribosomal protein S23, mitochondrial	MRPS23	0.95056	0.849905
Serine-threonine kinase receptor-associated protein	STRAP	2.08602	0.168049
tRNA-splicing ligase RtcB homolog	C22orf28	0.992843	0.939101
Nucleolar complex protein 2 homolog	NOC2L	1.14531	0.2453
60S ribosomal protein L36	RPL36	1.33766	0.213125
Chromatin target of PRMT1 protein	CHTOP	0.711532	0.0837476
Talin-1	TLN1	0.808544	0.372522
Probable RNA-binding protein 19	RBM19	1.31923	0.128437
Hypoxia up-regulated protein 1	HYOU1	0.843722	0.232734
AFG3-like protein 2	AFG3L2	1.00714	0.960306
U6 snRNA-associated Sm-like protein LSm4	LSM4	0.487092	0.0110472
Protein PRRC2C	PRRC2C	0.752285	0.283534
RNA-binding protein 7	RBM7	0.930517	0.707912
YTH domain family protein 2	YTHDF2	1.04824	0.854259
FACT complex subunit SPT16	SUPT16H	0.633188	0.112544
U3 small nucleolar RNA-associated protein 18 homolog	UTP18	1.2532	0.264754
Mitochondrial import inner membrane translocase subunit Tim9	TIMM9	1.77835	0.23338
CD2-associated protein	CD2AP	0.711025	0.346432
Mitochondrial import inner membrane translocase subunit Tim13	TIMM13	1.4879	0.235627
Signal recognition particle receptor subunit beta	SRPRB	1.50556	0.00887331
RNA-binding protein 8A	RBM8A	0.619885	0.0465286
Leucine-rich repeat flightless-interacting protein 2	LRRFIP2	0.985863	0.945286
FH1/FH2 domain-containing protein 1	FHOD1	1.90999	0.0507837
Nuclear receptor corepressor 2	NCOR2	0.762366	0.570535
Neuroplastin	NPTN	1.21456	0.228
28S ribosomal protein S18b, mitochondrial	MRPS18B	1.16809	0.320496
Coatomer subunit gamma-1	COPG1	1.01322	0.975373
Chloride intracellular channel protein 4	CLIC4	1.61476	0.0937733
Mitochondrial carrier homolog 2	MTCH2	1.2821	0.676544
Basic leucine zipper and W2 domain-containing protein 2	BZW2	1.00137	0.99287
Cytoplasmic dynein 1 light intermediate chain 1	DYNC1LI1	1.11035	0.789633
Coiled-coil-helix-coiled-coil-helix domain-containing protein 2, mitochondrial	CHCHD2	1.13255	0.284023
Insulin-like growth factor 2 mRNA-binding protein 2	IGF2BP2	1.25315	0.288985
Wiskott-Aldrich syndrome protein family member 2	WASF2	0.764753	0.171527
